# Supplementary material for: Hedgehog artificial macrophage with atomic-catalytic centers to combat Drug-resistant bacteria
Source: Nat Commun. 2021 Oct 22;12:6143. doi: 10.1038/s41467-021-26456-9 (PMC8536674; doi:10.1038/s41467-021-26456-9)
Supplement: Supplementary file 4 — Source Data [file 41467_2021_26456_MOESM4_ESM.xlsx]

## Sheet: Figure 2
Figure 2c							Figure 2d					Figure 2g										Figure 2h
Art M		V-Art M		Fe-Art M			Wavelength	Art M	V-Art M	Fe-Art M		Art M			V-Art M			Fe-Art M					Live MRSA (%)	Average (%)	SD	Dead MRSA (%)	Average (%)	SD
P/P0	Volume STP (cc/g)	P/P0	Volume STP (cc/g)	P/P0	Volume STP (cc/g)		15	89250	71175	106158		Number of MRSA (per sphere)	Average	SD	Number of MRSA (per sphere)	Average	SD	Number of MRSA (per sphere)	Average	SD		Art M	93	93.6667	0.942809	7	6.33333	0.942809
0.02524	296.125	3.06461e-06	41.8012	3.20494e-06	41.5482		15.02	91441.7	71300	106008		979	895	93.8545	1011	918	80.8002	817	933.333	88.3566			95			5
0.05049	324.548	3.13401e-06	41.9444	3.28947e-06	41.8602		15.04	89525	71191.7	106500		764			929			952					93			7
0.07411	344.514	3.1634e-06	41.9501	3.29367e-06	41.8821		15.06	92383.3	69750	104625		942			814			1031				V-Art M	88	79.6667	6.54896	12	20.3333	6.54896
0.0999	364.047	4.39365e-06	46.7312	3.41695e-06	42.0456		15.08	91500	72391.7	106933													72			28
0.12534	382.056	5.8954e-06	51.6986	5.91596e-06	51.087		15.1	90725	72108.3	107058													79			21
0.14975	398.85	6.79645e-06	54.6446	6.77759e-06	53.5668		15.12	90100	72291.7	106183												Fe-Art M	32	35	8.04156	68	65	8.04156
0.17489	415.414	2.5019e-05	85.3902	2.50773e-05	83.4676		15.14	91025	70900	105192													27			73
0.19956	431.93	4.43552e-05	103.249	4.35452e-05	100.366		15.16	90516.7	72158.3	105567													46			54
0.22462	448.66	6.4013e-05	116.333	6.44781e-05	113.961		15.18	89841.7	70233.3	105725
0.24939	465.167	8.51821e-05	127.121	8.43889e-05	123.931		15.2	91425	71733.3	105892
0.27428	482.418	9.59287e-05	131.952	9.48283e-05	128.526		15.22	89991.7	70550	105050
0.29907	500.145	0.000321447	186.922	0.000301958	179.886		15.24	89883.3	70583.3	105675
0.32421	518.009	0.000500494	208.493	0.00050042	205.826		15.26	89516.7	71466.7	107917
0.34907	537.38	0.000728278	229.154	0.000722048	225.549		15.28	90208.3	70675	105817
0.37579	557.688	0.000916058	241.816	0.000911602	238.191		15.3	90041.7	70525	105942
0.40073	577.737	0.00101	247.256	0.00102	244.029		15.32	90733.3	70341.7	106975
0.42559	597.452	0.00304	305.323	0.0033	304.483		15.34	89691.7	70833.3	106408
0.45042	617.728	0.00522	331.106	0.00518	325.596		15.36	90366.7	72000	106383
0.47572	638.846	0.00719	345.704	0.00715	340.255		15.38	90175	71700	106700
0.49912	658.712	0.00915	356.366	0.00915	350.972		15.4	89658.3	71041.7	106758
0.5243	681.444	0.01009	360.741	0.01001	355.024		15.42	90600	71450	106117
0.55052	704.465	0.02023	392.921	0.02019	389.538		15.44	90641.7	69641.7	104400
0.57471	726.115	0.03029	413.014	0.02924	408.348		15.46	89316.7	71891.7	105933
0.59947	747.89	0.03944	427.651	0.03939	425.559		15.48	89891.7	72000	105858
0.62548	769.491	0.04959	441.674	0.04993	441.099		15.5	88275	71766.7	104217
0.65088	789.844	0.05982	454.62	0.05909	453.348		15.52	90775	72033.3	106000
0.67569	808.84	0.07011	466.53	0.07021	467.516		15.54	89850	70558.3	106758
0.70016	828.631	0.08029	477.879	0.07931	478.365		15.56	89875	71300	104967
0.72464	844.935	0.09049	488.412	0.0896	482.244		15.58	89900	72683.3	107375
0.75009	861.765	0.10051	498.909	0.09969	492.628		15.6	90316.7	72925	107517
0.77487	876.858	0.10325	501.925	0.10288	495.827		15.62	89208.3	73158.3	107775
0.80029	892.193	0.15108	548.823	0.15062	542.871		15.64	90916.7	71775	108125
0.82501	907.501	0.15559	553.544	0.15535	547.049		15.66	91133.3	71291.7	107075
0.84938	923.132	0.20804	603.548	0.20787	596.961		15.68	91333.3	71800	105967
0.87425	939.6	0.24928	643.441	0.25048	636.978		15.7	90550	73091.7	107617
0.90034	959.414	0.26157	655.233	0.26135	646.184		15.72	90375	72683.3	106808
0.92616	984.877	0.31504	709.283	0.31418	695.401		15.74	90566.7	71475	105750
0.95056	1019.06	0.35081	748.094	0.35037	730.347		15.76	91475	70858.3	106100
0.97497	1071.51	0.36771	767.243	0.36832	747.401		15.78	89991.7	72091.7	105625
0.99433	1188.46	0.42009	827.291	0.42199	804.3		15.8	89650	72433.3	106067
0.99331	1189.06	0.45044	865.487	0.4498	835.103		15.82	90266.7	72266.7	106867
0.97582	1118.65	0.47323	894.099	0.47406	862.387		15.84	90391.7	72466.7	107933
0.94967	1059.72	0.52817	962.999	0.52566	924.769		15.86	91400	71558.3	105833
0.92446	1023.83	0.54976	991.02	0.55038	953.514		15.88	91158.3	72883.3	106233
0.90049	1000.27	0.57981	1029.14	0.57875	986.846		15.9	90808.3	71383.3	107258
0.87504	979.439	0.63329	1096.07	0.63176	1049.64		15.92	89408.3	72183.3	105667
0.85103	964.009	0.64965	1115.48	0.64982	1069.24		15.94	92041.7	71100	104983
0.82563	950.15	0.68461	1156.6	0.68674	1108.8		15.96	91183.3	71658.3	106917
0.8007	938.687	0.73985	1212.24	0.7395	1158.46		15.98	90508.3	71783.3	106833
0.77571	927.316	0.74982	1223.55	0.74932	1168.19		16	92016.7	72191.7	105908
0.75058	916.694	0.79136	1261.78	0.79289	1204.15		16.02	90941.7	71041.7	105775
0.72555	906.926	0.84397	1309.13	0.84545	1248.45		16.04	90008.3	72533.3	107033
0.69984	897.096	0.8505	1317.94	0.84975	1251.83		16.06	89858.3	73850	107908
0.67485	887.898	0.89905	1373.07	0.89779	1300.25		16.08	90500	71216.7	107267
0.65017	878.692	0.95071	1473.03	0.94992	1384.06		16.1	90066.7	71725	106425
0.62521	868.041	0.98906	1722.35	0.98964	1561.44		16.12	90008.3	72033.3	106583
0.60075	857.084	0.95103	1530.55	0.94984	1430.68		16.14	92100	73600	107767
0.57612	845.959	0.91686	1466.2	0.91722	1375.91		16.16	91825	71758.3	105600
0.55107	831.499	0.88602	1424.05	0.88637	1338.97		16.18	91491.7	72383.3	106275
0.52509	816.73	0.85274	1388.52	0.8531	1309.56		16.2	92091.7	72025	106917
0.49943	800.243	0.82129	1360.26	0.82242	1285.45		16.22	91516.7	72800	107125
0.47593	778.605	0.79023	1337.26	0.78943	1264.69		16.24	92008.3	72758.3	105525
0.45042	697.304	0.75739	1316.24	0.75832	1247.54		16.26	94275	71691.7	108350
0.42607	636.21	0.72526	1295.65	0.72574	1230.94		16.28	91766.7	73366.7	107450
0.39998	599.089	0.6931	1276.08	0.69369	1214.45		16.3	92416.7	73075	108792
0.37528	577.285	0.66059	1257.04	0.65981	1196.85		16.32	93250	72200	105742
0.34983	555.889	0.62857	1237.08	0.62941	1180.26		16.34	92158.3	72583.3	106433
0.32457	536.033	0.59756	1214.29	0.59679	1160.28		16.36	92116.7	72783.3	106450
0.30096	518.539	0.5653	1190.38	0.56493	1138.16		16.38	92141.7	72558.3	108625
0.27549	499.461	0.53222	1162.79	0.53137	1113.61		16.4	91608.3	72650	107650
0.24949	479.831	0.50048	1133.05	0.49957	1086.39		16.42	91450	73041.7	106033
0.22578	462.965	0.46879	1087.99	0.46827	1034.66		16.44	90266.7	73275	108992
0.20003	444.03	0.43674	939.282	0.43629	894.699		16.46	90950	73308.3	107742
0.17498	425.802	0.4029	854.895	0.40345	819.38		16.48	90041.7	72941.7	107400
0.15021	407.799	0.37157	810.45	0.36989	775.916		16.5	89891.7	74450	108650
0.12543	389.647	0.33866	770.63	0.3396	742.649		16.52	90458.3	73966.7	108183
0.1004	370.405	0.30807	736.005	0.30733	708.054		16.54	90716.7	72000	110467
0.07559	350.235	0.27562	700.447	0.27495	674.271		16.56	92116.7	73358.3	107183
0.04934	326.196	0.24343	665.178	0.24221	640.868		16.58	89608.3	71908.3	108117
0.02485	296.877	0.21092	630.944	0.20985	608.668		16.6	91466.7	73025	107883
		0.17856	596.902	0.17783	576.646		16.62	91208.3	75108.3	107617
		0.14654	562.682	0.14711	545.923		16.64	91225	72191.7	108142
		0.11392	527.353	0.1151	513.271		16.66	91983.3	72133.3	107542
		0.08195	490.821	0.08304	478.809		16.68	92833.3	72458.3	108417
		0.05044	450.526	0.04917	437.647		16.7	89975	73733.3	109867
							16.72	91475	72000	107325
							16.74	91300	73341.7	109392
							16.76	90733.3	72950	111017
							16.78	89575	75058.3	108517
							16.8	89425	74950	108475
							16.82	91166.7	72900	108733
							16.84	92200	72258.3	108875
							16.86	90808.3	74050	109633
							16.88	91950	74766.7	108400
							16.9	92341.7	73141.7	109167
							16.92	90475	74208.3	108267
							16.94	91666.7	74891.7	109117
							16.96	92666.7	73958.3	109142
							16.98	91400	74791.7	109017
							17	92208.3	74791.7	108833
							17.02	91608.3	74275	110783
							17.04	92366.7	74633.3	111233
							17.06	92625	72933.3	109742
							17.08	92733.3	72808.3	109475
							17.1	92258.3	74608.3	110350
							17.12	92333.3	75266.7	110250
							17.14	92100	74483.3	108858
							17.16	92175	73800	109133
							17.18	92366.7	74933.3	109450
							17.2	92325	74458.3	111408
							17.22	91283.3	74958.3	109625
							17.24	91908.3	74800	111000
							17.26	93616.7	75725	109350
							17.28	92283.3	74925	111475
							17.3	91875	75150	110233
							17.32	92700	75808.3	110842
							17.34	92175	75716.7	110417
							17.36	93733.3	76175	110083
							17.38	92108.3	76358.3	110592
							17.4	93200	74275	111467
							17.42	92683.3	75675	109525
							17.44	93100	75558.3	109517
							17.46	92383.3	76325	109417
							17.48	93525	76708.3	111175
							17.5	93158.3	76008.3	111117
							17.52	94700	76983.3	112192
							17.54	93816.7	76150	111650
							17.56	92225	76208.3	110633
							17.58	93483.3	75758.3	110150
							17.6	93425	76008.3	109267
							17.62	94358.3	77050	111908
							17.64	95375	74925	111342
							17.66	93675	76300	110425
							17.68	94266.7	75791.7	111775
							17.7	94375	76466.7	112092
							17.72	93358.3	76483.3	111025
							17.74	94458.3	75458.3	112817
							17.76	94908.3	74925	112858
							17.78	94566.7	76700	113367
							17.8	94625	76325	111200
							17.82	94341.7	77416.7	110733
							17.84	95591.7	77283.3	112533
							17.86	95000	76708.3	114133
							17.88	95825	78050	112967
							17.9	95391.7	77550	113608
							17.92	96125	76991.7	112917
							17.94	94558.3	77708.3	111717
							17.96	96133.3	78116.7	113767
							17.98	95500	78116.7	113792
							18	94483.3	77883.3	112533
							18.02	95025	78433.3	114517
							18.04	95433.3	78400	113225
							18.06	95900	78558.3	113950
							18.08	95775	79208.3	114967
							18.1	95275	79033.3	113733
							18.12	96633.3	79325	111567
							18.14	98191.7	79508.3	114408
							18.16	96900	78008.3	114692
							18.18	95775	79875	113858
							18.2	95975	77891.7	113817
							18.22	95850	77666.7	114675
							18.24	96091.7	80216.7	114758
							18.26	95350	78908.3	112775
							18.28	97741.7	78983.3	113733
							18.3	96641.7	80341.7	115075
							18.32	97425	79700	115608
							18.34	97233.3	79508.3	114208
							18.36	98083.3	78208.3	114858
							18.38	97716.7	79058.3	116150
							18.4	97675	79950	115017
							18.42	99416.7	80408.3	114650
							18.44	97108.3	79991.7	115242
							18.46	98766.7	79250	116142
							18.48	98150	79416.7	116725
							18.5	96950	80666.7	116092
							18.52	96808.3	79766.7	116458
							18.54	97316.7	80216.7	115150
							18.56	98400	79841.7	115783
							18.58	97733.3	80550	113900
							18.6	99650	80300	115550
							18.62	98641.7	81583.3	114675
							18.64	99125	80600	115108
							18.66	99375	80716.7	116925
							18.68	98608.3	81225	114950
							18.7	98558.3	82116.7	114583
							18.72	98958.3	83008.3	116233
							18.74	98908.3	81941.7	116867
							18.76	99941.7	80983.3	116033
							18.78	100200	79733.3	117033
							18.8	98700	82450	118458
							18.82	100817	82541.7	116675
							18.84	99950	82558.3	116683
							18.86	99675	81691.7	117242
							18.88	99400	81300	117600
							18.9	98950	82258.3	118050
							18.92	99791.7	83091.7	117425
							18.94	101033	83333.3	117300
							18.96	102025	82958.3	117717
							18.98	100367	82858.3	117767
							19	98775	82575	117800
							19.02	98775	83008.3	117308
							19.04	101758	82450	118442
							19.06	100533	81975	118758
							19.08	100833	82316.7	119467
							19.1	101167	82941.7	120308
							19.12	102067	81283.3	118817
							19.14	101258	83450	118517
							19.16	102575	83933.3	118917
							19.18	100683	84150	119475
							19.2	100817	83841.7	118367
							19.22	101250	85433.3	118417
							19.24	101675	84300	120200
							19.26	102417	85500	120408
							19.28	102992	84991.7	118925
							19.3	100975	83975	119892
							19.32	101817	85425	118433
							19.34	101142	83783.3	121058
							19.36	103133	84308.3	120992
							19.38	101325	85841.7	119750
							19.4	102617	85491.7	119808
							19.42	104258	84700	120942
							19.44	102100	84983.3	122075
							19.46	104575	85850	120150
							19.48	104125	86500	121417
							19.5	102767	85091.7	120742
							19.52	102175	85658.3	121783
							19.54	103367	86033.3	120908
							19.56	103817	86333.3	120692
							19.58	103158	86791.7	120533
							19.6	103442	86141.7	122217
							19.62	102817	85050	121200
							19.64	102592	87550	122208
							19.66	104492	87216.7	124467
							19.68	104233	87625	121308
							19.7	104083	86825	121767
							19.72	102950	87166.7	122283
							19.74	104617	89300	121350
							19.76	104683	88875	122025
							19.78	104508	87516.7	121508
							19.8	105917	89783.3	122008
							19.82	105725	88608.3	123625
							19.84	105242	88183.3	124258
							19.86	104958	88291.7	121192
							19.88	104192	88441.7	121550
							19.9	104883	88275	124992
							19.92	105383	87308.3	123133
							19.94	108058	89158.3	123383
							19.96	105600	87675	122717
							19.98	105217	88675	122325
							20	104667	88916.7	124742
							20.02	106875	88875	124375
							20.04	106733	88750	124400
							20.06	107125	88425	123533
							20.08	107208	90041.7	123208
							20.1	108125	90175	123917
							20.12	108017	90258.3	126325
							20.14	107258	89708.3	125567
							20.16	109300	89350	123750
							20.18	107925	90116.7	123875
							20.2	106600	88891.7	124558
							20.22	106108	91150	125600
							20.24	107242	92208.3	124633
							20.26	108142	92166.7	123808
							20.28	107833	91241.7	125908
							20.3	107358	91025	124625
							20.32	109408	90266.7	125367
							20.34	109117	90116.7	124733
							20.36	109492	91625	124925
							20.38	108975	91658.3	127083
							20.4	107892	93008.3	125958
							20.42	109125	93383.3	125633
							20.44	108025	91600	125158
							20.46	108142	92108.3	125650
							20.48	108200	93116.7	126575
							20.5	108992	92791.7	127783
							20.52	109950	91283.3	127342
							20.54	109617	92083.3	125008
							20.56	108808	91933.3	127375
							20.58	110075	91975	126342
							20.6	109925	93708.3	125450
							20.62	111092	93183.3	125617
							20.64	109175	95450	128042
							20.66	108858	91941.7	126467
							20.68	112492	94175	127008
							20.7	111892	94416.7	126675
							20.72	111117	92758.3	129675
							20.74	109142	95066.7	127650
							20.76	111850	93991.7	129008
							20.78	110025	94625	127683
							20.8	111442	93741.7	127533
							20.82	112417	92600	128183
							20.84	108817	95550	127767
							20.86	111425	94175	125958
							20.88	111575	95008.3	128617
							20.9	110542	94550	128217
							20.92	112058	94475	127000
							20.94	111200	94908.3	129333
							20.96	113617	93658.3	130550
							20.98	111383	95541.7	129883
							21	112367	96425	129525
							21.02	113600	95775	128567
							21.04	111792	96841.7	128783
							21.06	112367	96166.7	129167
							21.08	113633	96433.3	130333
							21.1	113083	95900	131158
							21.12	113867	96608.3	130192
							21.14	113300	96283.3	129042
							21.16	113200	97283.3	131992
							21.18	113858	96758.3	129633
							21.2	114267	96608.3	129700
							21.22	111558	97200	128492
							21.24	113650	96825	129608
							21.26	113792	98583.3	132008
							21.28	113492	100000	130308
							21.3	117125	96958.3	131750
							21.32	113292	98033.3	130500
							21.34	113625	98133.3	130308
							21.36	114142	98791.7	132125
							21.38	113275	98075	131267
							21.4	113375	98316.7	130608
							21.42	114233	97458.3	132042
							21.44	114575	99641.7	131200
							21.46	114408	98950	131350
							21.48	114408	98775	131892
							21.5	115350	100308	134017
							21.52	114875	98800	132500
							21.54	114717	98533.3	131158
							21.56	114042	97958.3	131617
							21.58	115075	102058	132250
							21.6	114508	96891.7	132050
							21.62	116500	99841.7	131150
							21.64	115483	98225	133067
							21.66	114742	98783.3	132300
							21.68	114958	100675	132692
							21.7	115192	100750	134983
							21.72	115825	100092	132250
							21.74	115725	100150	134100
							21.76	116633	99150	134033
							21.78	117150	101400	133117
							21.8	116033	99766.7	134650
							21.82	117017	100325	134508
							21.84	117208	100875	132750
							21.86	116458	99433.3	133892
							21.88	115975	101183	133783
							21.9	117750	101067	134433
							21.92	116967	102700	134700
							21.94	116917	101275	132858
							21.96	117200	101792	133108
							21.98	116400	101925	133508
							22	117700	101608	134942
							22.02	117925	100175	132933
							22.04	116433	101317	134675
							22.06	116108	101817	134717
							22.08	116733	102042	135450
							22.1	117042	101225	135342
							22.12	117242	100708	133583
							22.14	116000	102050	134942
							22.16	116133	102767	134592
							22.18	115333	101150	133958
							22.2	117242	102192	135783
							22.22	116792	101475	133783
							22.24	116767	102233	136408
							22.26	116383	101350	134483
							22.28	115217	102108	134575
							22.3	117242	103067	135725
							22.32	117683	102550	136983
							22.34	117408	102650	134092
							22.36	117150	102958	137433
							22.38	117658	103342	135325
							22.4	116717	103167	136833
							22.42	117425	102333	134092
							22.44	116900	103392	133950
							22.46	117817	103683	135425
							22.48	116742	103717	135975
							22.5	118150	101900	135000
							22.52	117808	101825	134983
							22.54	117717	103575	136142
							22.56	116783	103458	136308
							22.58	116992	103967	135817
							22.6	118592	101500	137383
							22.62	118108	102775	134767
							22.64	118242	104417	135058
							22.66	115475	104533	136942
							22.68	118083	104067	137250
							22.7	117583	103225	136892
							22.72	117267	103408	137133
							22.74	118750	103942	137208
							22.76	117133	102508	137000
							22.78	117950	103108	136442
							22.8	119075	102808	136575
							22.82	117217	103150	137200
							22.84	118942	104275	137617
							22.86	116608	102408	135875
							22.88	116525	103542	136567
							22.9	118542	104025	136925
							22.92	118392	103525	136900
							22.94	118267	101983	138392
							22.96	117692	103358	137150
							22.98	117750	103258	138083
							23	118192	105050	137592
							23.02	118208	104108	136333
							23.04	119208	104000	137325
							23.06	119517	103292	136542
							23.08	118425	103725	137617
							23.1	119017	102875	136375
							23.12	118250	102692	137058
							23.14	117133	101600	136000
							23.16	118558	102258	136367
							23.18	118308	104025	137508
							23.2	117200	104142	137725
							23.22	118225	103600	137408
							23.24	119325	102775	138458
							23.26	116758	103667	138208
							23.28	118142	104675	140025
							23.3	117925	103467	137342
							23.32	118325	103458	136200
							23.34	118133	103817	139342
							23.36	117433	102108	138667
							23.38	116033	102833	138342
							23.4	116683	105792	138783
							23.42	117733	105333	137975
							23.44	118375	104192	135117
							23.46	116133	103300	139275
							23.48	116900	105175	137142
							23.5	117883	102942	139483
							23.52	115800	102850	137058
							23.54	117500	102033	135800
							23.56	117700	104850	138692
							23.58	117867	102175	139325
							23.6	114842	102667	137233
							23.62	117858	102858	137342
							23.64	116208	103450	136950
							23.66	117583	102642	138117
							23.68	117242	103692	136808
							23.7	116267	103250	137283
							23.72	116467	103217	138083
							23.74	116217	103433	139525
							23.76	117792	103375	137375
							23.78	116092	102117	136375
							23.8	115833	104058	138792
							23.82	115533	103375	137133
							23.84	116392	101900	138117
							23.86	116858	104458	135650
							23.88	114567	103808	136925
							23.9	116100	102833	137908
							23.92	116558	103033	138208
							23.94	115617	103792	137417
							23.96	115175	104442	138675
							23.98	115033	103725	139150
							24	117000	103808	136542
							24.02	115600	103592	138992
							24.04	115250	102683	137408
							24.06	115950	102475	138058
							24.08	115142	104158	137483
							24.1	115692	102475	137942
							24.12	114392	102000	137400
							24.14	114792	102517	136425
							24.16	115525	102250	137592
							24.18	116325	102017	137042
							24.2	116275	102850	137050
							24.22	115117	102600	138467
							24.24	115617	101900	137167
							24.26	115350	100550	138550
							24.28	115025	101233	137425
							24.3	115625	102433	137867
							24.32	115567	100383	137933
							24.34	114275	101742	137233
							24.36	114417	102675	138033
							24.38	114950	101367	138633
							24.4	113475	101375	137792
							24.42	114875	101742	136908
							24.44	113433	102808	137350
							24.46	114700	101550	136650
							24.48	113183	102617	136283
							24.5	114167	102358	137600
							24.52	115458	101275	136742
							24.54	113600	100567	136592
							24.56	114125	101467	137100
							24.58	114758	99583.3	135792
							24.6	113900	100958	137125
							24.62	114767	102208	135908
							24.64	114083	100425	136233
							24.66	115925	101633	135500
							24.68	114592	101633	137025
							24.7	115283	101275	135092
							24.72	113167	101392	135333
							24.74	113717	102708	135367
							24.76	113825	100683	136642
							24.78	113475	102033	135400
							24.8	113192	101067	135517
							24.82	112850	99708.3	135058
							24.84	114133	100725	135508
							24.86	113033	100542	136192
							24.88	112925	100808	136142
							24.9	112825	100533	135292
							24.92	111542	100525	135317
							24.94	111817	100950	136592
							24.96	113408	98591.7	133633
							24.98	112392	98908.3	136333
							25	111750	100392	136383
							25.02	113350	99658.3	134658
							25.04	110750	98891.7	135433
							25.06	112125	98566.7	135342
							25.08	111575	99766.7	133750
							25.1	112158	99725	133558
							25.12	110933	98500	135500
							25.14	110817	101200	133825
							25.16	110300	100492	133200
							25.18	111642	100542	133833
							25.2	110267	101192	134492
							25.22	110708	100450	135550
							25.24	110742	100550	135033
							25.26	109425	101242	133483
							25.28	108617	99591.7	132500
							25.3	109525	98125	131350
							25.32	111000	98708.3	134092
							25.34	110225	99258.3	135075
							25.36	109525	98650	132717
							25.38	109875	99225	133867
							25.4	110083	98216.7	134383
							25.42	109400	97458.3	133467
							25.44	111025	99183.3	134225
							25.46	110475	97508.3	131167
							25.48	112508	97875	131458
							25.5	108967	97591.7	132108
							25.52	110050	98066.7	133725
							25.54	107500	99008.3	134442
							25.56	109525	98116.7	129208
							25.58	108583	98400	131675
							25.6	107875	98650	130533
							25.62	108967	96966.7	131733
							25.64	108750	97933.3	130592
							25.66	107700	96541.7	131233
							25.68	106600	96933.3	130733
							25.7	106700	96758.3	129833
							25.72	106483	97991.7	130133
							25.74	109075	98450	133142
							25.76	107883	96408.3	130583
							25.78	105842	97791.7	132392
							25.8	105633	97533.3	130700
							25.82	106458	96716.7	128950
							25.84	105842	97108.3	129108
							25.86	104725	96983.3	128758
							25.88	106817	95916.7	130025
							25.9	106442	95458.3	130083
							25.92	107225	97066.7	131658
							25.94	105817	96191.7	130967
							25.96	104992	95966.7	130825
							25.98	108300	97225	129525
							26	105658	96241.7	128008
							26.02	105308	95633.3	130158
							26.04	104983	96108.3	130208
							26.06	107700	96683.3	128700
							26.08	106067	95066.7	127933
							26.1	105375	95658.3	129983
							26.12	104475	96216.7	129792
							26.14	106283	95683.3	126975
							26.16	105667	94741.7	127625
							26.18	104500	94791.7	127792
							26.2	105583	96241.7	126533
							26.22	106158	94441.7	127258
							26.24	104700	94933.3	127583
							26.26	107533	94300	126725
							26.28	106383	94866.7	126792
							26.3	107300	93833.3	126600
							26.32	106883	94775	128275
							26.34	105817	93725	126392
							26.36	107167	94108.3	126450
							26.38	105392	93350	126058
							26.4	106567	91916.7	124758
							26.42	104942	95633.3	125875
							26.44	104075	95050	126475
							26.46	105150	92233.3	126150
							26.48	104158	93458.3	126308
							26.5	103550	93941.7	126092
							26.52	101417	94875	126233
							26.54	103725	93858.3	126717
							26.56	103667	93816.7	124933
							26.58	101467	94008.3	125267
							26.6	103750	92950	124225
							26.62	103850	92683.3	125375
							26.64	102492	93716.7	124825
							26.66	102392	92750	123600
							26.68	102800	92508.3	124467
							26.7	101392	91891.7	123225
							26.72	102850	92366.7	124275
							26.74	100408	91550	122292
							26.76	100375	91725	123458
							26.78	101867	91441.7	123033
							26.8	101208	91825	123150
							26.82	101000	91916.7	124067
							26.84	100258	91683.3	122617
							26.86	101117	91383.3	123383
							26.88	99808.3	91341.7	123500
							26.9	99500	90750	122483
							26.92	99308.3	92033.3	123325
							26.94	97425	92941.7	122083
							26.96	97200	90216.7	121325
							26.98	96741.7	91233.3	121400
							27	98991.7	90791.7	120192
							27.02	99516.7	90366.7	119725
							27.04	98091.7	90466.7	120467
							27.06	97250	91833.3	122383
							27.08	96683.3	90525	122425
							27.1	99241.7	89116.7	120117
							27.12	98900	89950	119967
							27.14	97716.7	90700	119817
							27.16	96983.3	89758.3	120192
							27.18	97733.3	92191.7	120558
							27.2	97525	90441.7	119342
							27.22	96316.7	90425	120792
							27.24	96866.7	90091.7	119633
							27.26	96941.7	89858.3	120992
							27.28	96300	90350	119350
							27.3	97466.7	89491.7	117517
							27.32	95233.3	91558.3	118642
							27.34	96191.7	90350	118500
							27.36	96275	89516.7	120242
							27.38	95375	89475	119042
							27.4	96041.7	91108.3	117725
							27.42	96258.3	90808.3	117817
							27.44	96791.7	89125	119417
							27.46	95533.3	88850	117442
							27.48	95233.3	89366.7	118083
							27.5	95908.3	87358.3	117250
							27.52	96408.3	89141.7	116667
							27.54	95316.7	90508.3	118925
							27.56	93900	89075	115225
							27.58	94191.7	90208.3	116225
							27.6	94016.7	88808.3	116158
							27.62	95716.7	88650	116600
							27.64	94408.3	89583.3	114958
							27.66	92508.3	89075	117600
							27.68	93041.7	87900	118042
							27.7	95316.7	88683.3	114542
							27.72	95650	87266.7	115142
							27.74	93350	88625	114117
							27.76	92725	88341.7	114925
							27.78	94083.3	88683.3	114333
							27.8	95366.7	87483.3	115175
							27.82	93141.7	87441.7	116275
							27.84	93833.3	89316.7	115408
							27.86	92141.7	88600	114833
							27.88	92125	86950	114767
							27.9	92408.3	87058.3	113542
							27.92	91983.3	87900	114042
							27.94	91366.7	87916.7	115158
							27.96	92308.3	86625	114433
							27.98	92433.3	86158.3	116475
							28	91941.7	87883.3	112850
							28.02	92550	88200	113142
							28.04	92191.7	86841.7	113158
							28.06	90616.7	86275	112825
							28.08	92641.7	88366.7	112817
							28.1	91416.7	87416.7	112400
							28.12	91575	87316.7	110975
							28.14	92591.7	87291.7	111975
							28.16	91933.3	87408.3	111342
							28.18	91900	87816.7	110850
							28.2	91791.7	86816.7	111933
							28.22	90591.7	86608.3	111525
							28.24	92591.7	85391.7	111642
							28.26	90283.3	87508.3	112325
							28.28	90500	85575	110633
							28.3	90483.3	87016.7	111942
							28.32	92925	85358.3	110117
							28.34	91883.3	85983.3	111458
							28.36	90958.3	86100	109925
							28.38	90875	85466.7	110908
							28.4	89725	85441.7	110733
							28.42	91308.3	85108.3	109517
							28.44	90441.7	85450	110875
							28.46	90900	85491.7	110675
							28.48	90783.3	84516.7	108142
							28.5	89450	83541.7	109100
							28.52	89683.3	85100	109917
							28.54	89925	85633.3	109108
							28.56	88200	83450	107583
							28.58	88175	83966.7	108358
							28.6	87850	83725	106592
							28.62	86333.3	85233.3	107308
							28.64	85975	83541.7	107808
							28.66	88100	83566.7	107975
							28.68	87583.3	83666.7	106758
							28.7	88100	84608.3	108975
							28.72	87266.7	84008.3	107825
							28.74	87641.7	84208.3	105725
							28.76	87858.3	82291.7	105542
							28.78	86966.7	82866.7	106833
							28.8	85350	84883.3	106975
							28.82	86175	83941.7	105833
							28.84	86391.7	83800	106650
							28.86	87841.7	83758.3	107650
							28.88	86241.7	82383.3	104967
							28.9	86191.7	82350	105725
							28.92	85908.3	82933.3	106017
							28.94	86725	81800	104975
							28.96	84908.3	81700	104092
							28.98	84550	82241.7	106642
							29	85500	81916.7	105858
							29.02	86175	83375	103600
							29.04	84941.7	80591.7	102917
							29.06	86316.7	81800	105633
							29.08	85991.7	82975	103567
							29.1	84858.3	80750	103267
							29.12	84433.3	81700	102958
							29.14	85608.3	81308.3	103250
							29.16	86083.3	81766.7	102642
							29.18	86716.7	80616.7	103850
							29.2	86433.3	79758.3	102675
							29.22	83841.7	80458.3	102608
							29.24	85200	82075	103325
							29.26	86058.3	81183.3	102658
							29.28	85650	80716.7	102775
							29.3	86900	80475	102000
							29.32	86933.3	79141.7	102175
							29.34	86800	80875	101833
							29.36	85941.7	80066.7	101392
							29.38	85250	80500	101817
							29.4	85191.7	80616.7	100533
							29.42	84416.7	78325	100000
							29.44	84383.3	78191.7	100942
							29.46	83983.3	79866.7	100100
							29.48	84283.3	78691.7	101167
							29.5	84300	79475	100758
							29.52	84775	78608.3	102283
							29.54	82741.7	78625	99925
							29.56	81858.3	77783.3	99500
							29.58	81866.7	78191.7	99325
							29.6	81875	78375	101400
							29.62	81616.7	77733.3	99208.3
							29.64	81591.7	79341.7	99691.7
							29.66	81133.3	78416.7	99566.7
							29.68	80358.3	77691.7	99600
							29.7	80250	78775	98950
							29.72	81050	77258.3	98991.7
							29.74	82216.7	77725	98758.3
							29.76	80541.7	77800	97458.3
							29.78	81008.3	78141.7	98758.3
							29.8	80691.7	79416.7	97733.3
							29.82	79941.7	78225	98450
							29.84	79541.7	76141.7	97641.7
							29.86	81016.7	76675	97241.7
							29.88	79783.3	77191.7	96600
							29.9	82083.3	76375	95983.3
							29.92	79100	77258.3	96166.7
							29.94	79991.7	75825	96075
							29.96	79241.7	77041.7	95541.7
							29.98	78891.7	76600	98208.3
							30	79041.7	76025	96525
							30.02	78075	75116.7	95933.3
							30.04	78475	76941.7	96008.3
							30.06	79250	75866.7	94733.3
							30.08	79166.7	77116.7	95250
							30.1	78133.3	75350	97208.3
							30.12	77041.7	77025	94925
							30.14	79500	76516.7	95683.3
							30.16	78616.7	76533.3	95641.7
							30.18	79283.3	76275	92866.7
							30.2	77508.3	75083.3	95208.3
							30.22	77066.7	74516.7	95450
							30.24	77833.3	75733.3	94166.7
							30.26	78025	76108.3	95841.7
							30.28	77783.3	74950	93350
							30.3	78041.7	73783.3	94350
							30.32	76408.3	74483.3	94791.7
							30.34	76875	76125	94516.7
							30.36	76808.3	74183.3	92600
							30.38	75241.7	74241.7	94116.7
							30.4	76333.3	75258.3	92516.7
							30.42	76200	75991.7	93133.3
							30.44	76525	74200	93616.7
							30.46	76441.7	73900	92466.7
							30.48	75550	74758.3	91175
							30.5	76391.7	74650	92183.3
							30.52	75866.7	75083.3	91925
							30.54	76500	73841.7	92783.3
							30.56	75241.7	73841.7	92700
							30.58	75858.3	74100	92775
							30.6	75408.3	73758.3	91416.7
							30.62	74591.7	74400	91241.7
							30.64	74808.3	73825	92058.3
							30.66	76291.7	73525	92116.7
							30.68	75375	73725	91683.3
							30.7	73666.7	72716.7	90083.3
							30.72	74525	72825	90050
							30.74	73191.7	73716.7	89691.7
							30.76	73766.7	73450	90533.3
							30.78	73550	73025	90250
							30.8	74841.7	73283.3	89950
							30.82	74008.3	72433.3	89891.7
							30.84	73825	71916.7	89408.3
							30.86	72058.3	72325	90108.3
							30.88	72333.3	72266.7	89791.7
							30.9	73533.3	72133.3	88891.7
							30.92	73316.7	72350	90025
							30.94	71650	72483.3	89300
							30.96	72975	72300	89066.7
							30.98	73000	72400	88433.3
							31	73150	71841.7	88966.7
							31.02	71483.3	71208.3	89808.3
							31.04	72383.3	71083.3	89283.3
							31.06	73616.7	70916.7	88291.7
							31.08	72783.3	71225	87650
							31.1	71516.7	70541.7	88008.3
							31.12	73583.3	71316.7	88275
							31.14	73366.7	70433.3	86816.7
							31.16	72241.7	71725	87366.7
							31.18	73383.3	70741.7	85775
							31.2	72300	70033.3	88500
							31.22	74066.7	70375	86058.3
							31.24	72800	70866.7	86025
							31.26	74225	70000	86858.3
							31.28	73183.3	70575	86383.3
							31.3	72433.3	70841.7	85991.7
							31.32	72966.7	71125	87250
							31.34	72366.7	70516.7	85566.7
							31.36	72608.3	69625	85858.3
							31.38	72750	70450	86166.7
							31.4	71841.7	69700	85633.3
							31.42	71633.3	69825	85758.3
							31.44	70766.7	70208.3	85041.7
							31.46	70866.7	67700	84716.7
							31.48	72083.3	69841.7	84300
							31.5	71250	69116.7	85358.3
							31.52	70958.3	70175	84350
							31.54	70683.3	68816.7	85316.7
							31.56	70400	69808.3	84008.3
							31.58	69641.7	67225	84191.7
							31.6	69300	68166.7	84550
							31.62	68983.3	68700	83850
							31.64	68683.3	67758.3	83266.7
							31.66	70025	68833.3	83150
							31.68	69425	68808.3	82475
							31.7	69633.3	67691.7	83675
							31.72	69741.7	67583.3	82833.3
							31.74	68225	67975	82283.3
							31.76	68500	68166.7	81483.3
							31.78	68283.3	68241.7	82583.3
							31.8	67800	68425	81791.7
							31.82	67841.7	67191.7	82691.7
							31.84	67650	66325	81050
							31.86	67891.7	67258.3	82600
							31.88	66725	66275	82866.7
							31.9	67616.7	66866.7	81275
							31.92	67300	66458.3	82183.3
							31.94	67750	66966.7	81275
							31.96	66041.7	66708.3	81158.3
							31.98	67691.7	66183.3	81716.7
							32	67333.3	67075	81358.3
							32.02	67175	66091.7	80441.7
							32.04	67850	66425	79325
							32.06	68091.7	66675	80616.7
							32.08	68350	66358.3	80591.7
							32.1	68691.7	66491.7	79241.7
							32.12	67841.7	66383.3	79458.3
							32.14	67991.7	65583.3	79983.3
							32.16	67700	65775	80166.7
							32.18	66675	65641.7	80175
							32.2	66475	66650	79350
							32.22	67550	64725	79708.3
							32.24	66333.3	64475	78666.7
							32.26	65883.3	65191.7	78991.7
							32.28	66866.7	64616.7	78925
							32.3	67708.3	64341.7	77883.3
							32.32	66483.3	65925	78516.7
							32.34	67125	64366.7	78558.3
							32.36	65016.7	64650	77833.3
							32.38	65675	64258.3	78725
							32.4	65033.3	63550	77375
							32.42	65216.7	65258.3	77641.7
							32.44	64758.3	63191.7	78800
							32.46	64241.7	62875	77116.7
							32.48	64375	64783.3	77225
							32.5	64725	64250	77358.3
							32.52	64425	64041.7	78466.7
							32.54	64475	65633.3	78725
							32.56	65208.3	64108.3	77291.7
							32.58	63983.3	63858.3	76633.3
							32.6	62991.7	63666.7	77058.3
							32.62	64600	63125	74916.7
							32.64	63650	64658.3	76550
							32.66	63416.7	63991.7	77050
							32.68	62450	62483.3	77525
							32.7	62441.7	63333.3	76641.7
							32.72	63375	62291.7	75300
							32.74	62375	63058.3	74700
							32.76	62566.7	62891.7	75350
							32.78	62041.7	62233.3	74900
							32.8	62225	62716.7	75500
							32.82	62250	61825	74316.7
							32.84	62233.3	62183.3	74658.3
							32.86	61933.3	61508.3	74016.7
							32.88	62983.3	60875	74975
							32.9	62275	61308.3	74516.7
							32.92	63150	61325	74541.7
							32.94	62983.3	60858.3	74533.3
							32.96	62675	60725	74333.3
							32.98	61100	61533.3	73775
							33	61916.7	61625	73083.3
							33.02	61908.3	62275	74083.3
							33.04	61391.7	61491.7	75041.7
							33.06	62558.3	61108.3	73900
							33.08	61466.7	61608.3	71941.7
							33.1	61408.3	59200	74000
							33.12	61925	60066.7	73658.3
							33.14	61266.7	61725	73933.3
							33.16	64158.3	61091.7	71825
							33.18	61983.3	59475	73191.7
							33.2	63700	60916.7	73108.3
							33.22	61816.7	59825	71741.7
							33.24	60458.3	59966.7	71700
							33.26	59416.7	60008.3	72033.3
							33.28	59958.3	60858.3	72450
							33.3	60608.3	59166.7	72475
							33.32	60108.3	59016.7	72183.3
							33.34	59200	60133.3	71650
							33.36	60316.7	59666.7	71525
							33.38	58425	58991.7	71483.3
							33.4	59358.3	58641.7	71908.3
							33.42	60108.3	59041.7	71333.3
							33.44	59458.3	59116.7	70541.7
							33.46	58466.7	58458.3	70758.3
							33.48	58316.7	59033.3	71575
							33.5	58191.7	59475	71283.3
							33.52	58250	58525	71008.3
							33.54	58225	58483.3	71325
							33.56	57500	58191.7	71750
							33.58	57358.3	58375	70491.7
							33.6	56925	58916.7	70333.3
							33.62	57725	57541.7	68708.3
							33.64	58391.7	57491.7	70766.7
							33.66	58258.3	57675	71241.7
							33.68	56591.7	58091.7	70458.3
							33.7	57416.7	57516.7	70483.3
							33.72	57600	58366.7	69475
							33.74	57675	57108.3	69533.3
							33.76	57041.7	57958.3	68725
							33.78	58333.3	56916.7	68591.7
							33.8	56900	56708.3	69508.3
							33.82	56200	55833.3	68958.3
							33.84	57041.7	56791.7	67491.7
							33.86	56633.3	56916.7	68950
							33.88	56050	56425	68208.3
							33.9	56233.3	56758.3	68566.7
							33.92	56150	56950	67000
							33.94	56183.3	56583.3	66741.7
							33.96	56475	55983.3	68466.7
							33.98	55641.7	56250	67333.3
							34	56450	54358.3	68466.7
							34.02	55825	56158.3	67558.3
							34.04	55750	55550	67800
							34.06	54708.3	56025	67550
							34.08	55991.7	56508.3	67241.7
							34.1	55575	54641.7	68650
							34.12	55116.7	54308.3	66816.7
							34.14	55416.7	55933.3	67166.7
							34.16	55758.3	54858.3	66558.3
							34.18	54675	55341.7	65766.7
							34.2	55625	55658.3	67050
							34.22	55708.3	54300	67450
							34.24	54341.7	55316.7	66825
							34.26	53491.7	55066.7	65525
							34.28	53775	55066.7	64933.3
							34.3	54791.7	54641.7	65808.3
							34.32	53925	53158.3	64591.7
							34.34	54316.7	54458.3	65983.3
							34.36	53916.7	53808.3	66850
							34.38	53250	53341.7	67033.3
							34.4	52100	52500	66016.7
							34.42	53633.3	53525	66041.7
							34.44	52683.3	54375	65116.7
							34.46	53325	54275	65841.7
							34.48	53316.7	52941.7	65016.7
							34.5	52566.7	53416.7	66200
							34.52	53716.7	54275	65541.7
							34.54	52041.7	52716.7	65466.7
							34.56	52708.3	53158.3	65583.3
							34.58	51525	52833.3	64691.7
							34.6	52500	52775	63566.7
							34.62	52708.3	52783.3	63650
							34.64	52500	52575	63641.7
							34.66	52716.7	52508.3	65033.3
							34.68	53291.7	52075	64208.3
							34.7	53450	52650	65183.3
							34.72	52458.3	52933.3	64925
							34.74	52791.7	52816.7	65333.3
							34.76	52858.3	53208.3	63516.7
							34.78	51016.7	52541.7	64983.3
							34.8	51416.7	51675	63491.7
							34.82	51966.7	52283.3	63300
							34.84	52641.7	52266.7	62875
							34.86	51258.3	51708.3	62983.3
							34.88	52808.3	52016.7	63958.3
							34.9	51625	52200	62800
							34.92	52175	50925	64125
							34.94	54775	52816.7	62625
							34.96	56258.3	52425	62575
							34.98	55991.7	52316.7	62075
							35	51708.3	51666.7	61575
							35.02	52308.3	51425	63116.7
							35.04	52775	52416.7	63733.3
							35.06	53241.7	51858.3	62483.3
							35.08	52591.7	51283.3	61100
							35.1	52875	50825	62925
							35.12	54175	50916.7	61275
							35.14	52783.3	51883.3	61191.7
							35.16	52425	50975	60475
							35.18	52175	51466.7	61058.3
							35.2	51258.3	50800	61508.3
							35.22	52133.3	51241.7	61116.7
							35.24	51608.3	49983.3	60800
							35.26	50800	49783.3	61658.3
							35.28	50300	51316.7	60008.3
							35.3	50283.3	49825	61266.7
							35.32	50175	50858.3	60441.7
							35.34	49616.7	49900	60316.7
							35.36	50083.3	50075	61483.3
							35.38	49575	49991.7	60600
							35.4	48891.7	49050	60066.7
							35.42	50125	49050	59583.3
							35.44	50000	49866.7	60850
							35.46	50158.3	50375	59483.3
							35.48	48641.7	50033.3	59183.3
							35.5	48166.7	49275	59766.7
							35.52	50550	49616.7	60425
							35.54	49400	49575	60125
							35.56	48141.7	48675	59866.7
							35.58	48566.7	49375	59125
							35.6	48583.3	49375	60641.7
							35.62	48208.3	48650	59775
							35.64	47566.7	48691.7	58866.7
							35.66	48541.7	48808.3	57875
							35.68	48916.7	48533.3	58991.7
							35.7	48433.3	49925	59133.3
							35.72	48483.3	47558.3	58416.7
							35.74	47633.3	47308.3	58233.3
							35.76	47166.7	48775	59150
							35.78	47716.7	48333.3	59400
							35.8	48025	48216.7	58791.7
							35.82	48908.3	48708.3	57725
							35.84	46858.3	47508.3	60258.3
							35.86	48275	47616.7	58500
							35.88	46458.3	47575	59366.7
							35.9	47175	47475	57333.3
							35.92	47175	47233.3	57816.7
							35.94	46341.7	47466.7	58108.3
							35.96	46166.7	47133.3	57000
							35.98	46233.3	47266.7	58200
							36	46491.7	47341.7	57850
							36.02	46341.7	47575	57833.3
							36.04	46425	46941.7	58050
							36.06	47375	46883.3	57175
							36.08	46858.3	46483.3	57166.7
							36.1	45100	45741.7	58916.7
							36.12	46908.3	47500	57650
							36.14	46308.3	46416.7	57091.7
							36.16	46025	46233.3	57258.3
							36.18	46566.7	45875	57491.7
							36.2	46566.7	46900	57200
							36.22	46808.3	45458.3	57858.3
							36.24	45491.7	46583.3	56475
							36.26	45208.3	45850	56608.3
							36.28	45916.7	46341.7	56066.7
							36.3	44541.7	45858.3	57483.3
							36.32	45833.3	45950	57416.7
							36.34	45633.3	46475	56725
							36.36	45550	45308.3	55416.7
							36.38	46841.7	45900	57791.7
							36.4	46400	45975	55700
							36.42	45116.7	44200	57425
							36.44	45116.7	44316.7	56891.7
							36.46	44441.7	45666.7	56533.3
							36.48	44425	45791.7	56666.7
							36.5	45600	44616.7	55616.7
							36.52	43991.7	43833.3	55341.7
							36.54	44900	44550	54666.7
							36.56	43541.7	45800	56733.3
							36.58	43458.3	44466.7	55558.3
							36.6	45241.7	43616.7	55908.3
							36.62	44583.3	45016.7	55700
							36.64	44250	44808.3	55850
							36.66	44641.7	45041.7	54425
							36.68	44108.3	43975	53808.3
							36.7	43425	45133.3	54500
							36.72	44816.7	43700	54083.3
							36.74	44216.7	44916.7	54575
							36.76	44775	44208.3	54358.3
							36.78	44000	44458.3	54916.7
							36.8	43933.3	43508.3	54875
							36.82	45016.7	43633.3	54558.3
							36.84	44450	45075	53791.7
							36.86	44108.3	43316.7	54558.3
							36.88	44958.3	43483.3	54366.7
							36.9	42450	44783.3	54633.3
							36.92	43291.7	44141.7	54933.3
							36.94	43700	43566.7	54216.7
							36.96	44333.3	44491.7	54775
							36.98	43025	43575	54575
							37	43383.3	42933.3	53141.7
							37.02	43341.7	43450	55358.3
							37.04	43641.7	43308.3	53583.3
							37.06	43258.3	43658.3	53666.7
							37.08	43250	43066.7	53833.3
							37.1	43675	43166.7	54600
							37.12	43925	44208.3	53683.3
							37.14	43966.7	42550	52558.3
							37.16	43950	43075	53391.7
							37.18	44333.3	43891.7	53558.3
							37.2	44016.7	43358.3	53900
							37.22	43858.3	42600	51666.7
							37.24	45358.3	43300	53550
							37.26	45925	42833.3	54100
							37.28	45183.3	43016.7	53075
							37.3	44775	42566.7	53016.7
							37.32	45733.3	41925	52950
							37.34	45433.3	42825	53233.3
							37.36	44266.7	42841.7	53991.7
							37.38	45033.3	42908.3	52866.7
							37.4	44433.3	42941.7	52441.7
							37.42	44875	43375	54025
							37.44	44808.3	42825	52066.7
							37.46	43783.3	42700	53025
							37.48	44908.3	42308.3	53675
							37.5	43191.7	42775	53575
							37.52	44275	42666.7	53150
							37.54	43691.7	42600	54166.7
							37.56	42800	41875	52233.3
							37.58	42458.3	42666.7	52266.7
							37.6	42283.3	42383.3	53066.7
							37.62	41266.7	42208.3	52083.3
							37.64	42041.7	43041.7	52600
							37.66	43308.3	41716.7	52816.7
							37.68	41700	42341.7	52908.3
							37.7	41100	42425	52241.7
							37.72	41150	41683.3	53558.3
							37.74	42341.7	42483.3	52041.7
							37.76	41583.3	42766.7	53441.7
							37.78	42608.3	41566.7	52716.7
							37.8	41850	42816.7	51300
							37.82	41583.3	41441.7	51941.7
							37.84	41966.7	42208.3	52516.7
							37.86	41558.3	41925	52641.7
							37.88	41808.3	40750	52116.7
							37.9	41166.7	42116.7	51791.7
							37.92	41575	41291.7	50925
							37.94	40008.3	41658.3	51650
							37.96	41775	42625	51875
							37.98	41000	42325	51533.3
							38	40300	42708.3	51250
							38.02	41375	41100	52375
							38.04	40316.7	41616.7	51450
							38.06	41100	41891.7	51800
							38.08	39300	42133.3	52291.7
							38.1	40933.3	41200	52225
							38.12	40716.7	40716.7	52975
							38.14	40966.7	41150	51066.7
							38.16	40766.7	40966.7	51066.7
							38.18	40691.7	40691.7	51108.3
							38.2	40025	41333.3	51858.3
							38.22	40808.3	41241.7	51550
							38.24	41325	40666.7	51383.3
							38.26	40183.3	40408.3	51625
							38.28	40233.3	41700	51675
							38.3	40966.7	40691.7	50125
							38.32	41316.7	41400	51450
							38.34	41000	41050	52166.7
							38.36	40433.3	41091.7	51225
							38.38	40925	40966.7	50833.3
							38.4	40858.3	40675	51808.3
							38.42	40158.3	41583.3	52633.3
							38.44	39433.3	41150	51808.3
							38.46	39633.3	41025	50633.3
							38.48	40250	40158.3	51125
							38.5	40233.3	38833.3	50058.3
							38.52	39600	40808.3	51758.3
							38.54	39908.3	39725	50183.3
							38.56	39558.3	40416.7	51375
							38.58	39650	40308.3	51350
							38.6	39700	41125	52941.7
							38.62	40283.3	40416.7	52066.7
							38.64	39991.7	40300	50500
							38.66	40258.3	40683.3	51700
							38.68	39225	39925	50725
							38.7	38891.7	41175	50750
							38.72	39275	39733.3	49775
							38.74	40058.3	40475	50000
							38.76	39966.7	40233.3	50858.3
							38.78	39266.7	39841.7	51450
							38.8	39550	39958.3	49725
							38.82	40133.3	39708.3	50125
							38.84	39875	39641.7	51216.7
							38.86	39500	40725	51575
							38.88	38416.7	40375	51791.7
							38.9	38983.3	40233.3	49441.7
							38.92	39550	41291.7	51141.7
							38.94	40150	39916.7	49941.7
							38.96	39100	39941.7	50625
							38.98	40233.3	40741.7	50816.7
							39	39716.7	39416.7	50066.7
							39.02	39866.7	39700	50650
							39.04	39783.3	39833.3	50600
							39.06	40158.3	40275	49525
							39.08	39108.3	39950	50200
							39.1	38725	39833.3	51408.3
							39.12	39883.3	40258.3	50775
							39.14	39075	40133.3	50725
							39.16	40433.3	40816.7	49858.3
							39.18	40525	40108.3	50341.7
							39.2	39008.3	39583.3	51091.7
							39.22	38700	39816.7	51041.7
							39.24	40183.3	40300	51058.3
							39.26	39591.7	39375	51058.3
							39.28	40175	40058.3	51400
							39.3	39525	39925	51108.3
							39.32	39283.3	39783.3	51175
							39.34	39633.3	40166.7	50375
							39.36	39250	39458.3	50275
							39.38	40066.7	40333.3	50216.7
							39.4	39391.7	39716.7	51400
							39.42	40125	39000	51525
							39.44	40708.3	39741.7	50766.7
							39.46	39366.7	40200	50866.7
							39.48	39825	39708.3	51425
							39.5	39375	39066.7	51466.7
							39.52	40083.3	40575	50750
							39.54	39391.7	40016.7	51125
							39.56	40025	40008.3	49541.7
							39.58	39975	39891.7	50875
							39.6	40350	40175	50983.3
							39.62	39991.7	39708.3	50125
							39.64	40516.7	38708.3	50908.3
							39.66	40033.3	41066.7	51391.7
							39.68	39516.7	40341.7	51116.7
							39.7	40058.3	39583.3	51858.3
							39.72	39716.7	40550	52091.7
							39.74	38875	38991.7	51141.7
							39.76	40191.7	39491.7	51800
							39.78	40366.7	39191.7	51658.3
							39.8	39508.3	38966.7	51550
							39.82	39825	39475	51725
							39.84	39175	40308.3	52266.7
							39.86	40258.3	39050	52616.7
							39.88	39766.7	39791.7	50816.7
							39.9	39475	39866.7	51425
							39.92	39316.7	39800	51216.7
							39.94	40558.3	40166.7	51400
							39.96	39050	39466.7	51833.3
							39.98	38808.3	39425	50966.7
							40	39925	39925	51325
							40.02	39083.3	40158.3	51975
							40.04	40041.7	39825	50941.7
							40.06	39541.7	40133.3	51200
							40.08	39900	39925	51758.3
							40.1	39758.3	40066.7	51608.3
							40.12	38941.7	39675	51308.3
							40.14	39641.7	40108.3	52883.3
							40.16	39625	41116.7	52375
							40.18	39600	38800	53275
							40.2	40416.7	39541.7	52158.3
							40.22	39950	38616.7	50958.3
							40.24	39000	40508.3	52216.7
							40.26	40791.7	40100	51816.7
							40.28	40341.7	39483.3	51533.3
							40.3	39825	40675	52691.7
							40.32	40525	40216.7	51383.3
							40.34	40766.7	39441.7	51908.3
							40.36	40400	39116.7	52283.3
							40.38	39616.7	40725	51833.3
							40.4	40266.7	40016.7	51425
							40.42	40908.3	40191.7	52441.7
							40.44	39325	39158.3	52300
							40.46	40725	41175	52816.7
							40.48	40833.3	39958.3	52933.3
							40.5	39575	39833.3	52733.3
							40.52	40308.3	39241.7	52750
							40.54	40133.3	39658.3	53558.3
							40.56	40550	39608.3	52783.3
							40.58	40316.7	39925	52633.3
							40.6	39975	39783.3	53141.7
							40.62	40891.7	39950	53750
							40.64	40441.7	40175	53158.3
							40.66	40391.7	40425	51866.7
							40.68	39733.3	40000	52141.7
							40.7	40458.3	40833.3	52008.3
							40.72	41408.3	39216.7	53108.3
							40.74	40466.7	40575	52841.7
							40.76	40333.3	39625	52875
							40.78	39641.7	39925	54441.7
							40.8	40483.3	39783.3	52483.3
							40.82	39666.7	39966.7	51991.7
							40.84	40700	39050	53966.7
							40.86	40383.3	39558.3	53183.3
							40.88	40150	41141.7	53575
							40.9	40250	40491.7	52350
							40.92	41066.7	39491.7	52358.3
							40.94	40941.7	39975	52900
							40.96	41058.3	39891.7	53200
							40.98	40150	40308.3	51958.3
							41	41075	39750	53391.7
							41.02	40700	40975	53525
							41.04	40275	40425	54691.7
							41.06	40783.3	40200	53116.7
							41.08	41725	39116.7	54133.3
							41.1	39783.3	39666.7	54316.7
							41.12	41333.3	40941.7	54708.3
							41.14	40483.3	40000	53866.7
							41.16	41766.7	40366.7	53583.3
							41.18	42141.7	39891.7	55200
							41.2	40883.3	39591.7	53616.7
							41.22	40375	40750	53366.7
							41.24	41200	40275	53141.7
							41.26	41708.3	40891.7	55041.7
							41.28	41591.7	41400	54625
							41.3	40516.7	41166.7	54283.3
							41.32	40200	40541.7	55016.7
							41.34	41425	40150	54891.7
							41.36	40791.7	41150	54366.7
							41.38	40950	40158.3	53783.3
							41.4	40533.3	39875	55216.7
							41.42	41366.7	39616.7	55116.7
							41.44	40583.3	40633.3	54525
							41.46	41083.3	41366.7	55275
							41.48	41733.3	40241.7	54808.3
							41.5	41675	40291.7	55441.7
							41.52	41458.3	41500	56500
							41.54	41866.7	41191.7	55775
							41.56	41558.3	41816.7	55166.7
							41.58	42666.7	40758.3	54908.3
							41.6	39991.7	40791.7	56241.7
							41.62	41383.3	41516.7	56616.7
							41.64	42125	42208.3	55733.3
							41.66	42075	41308.3	56600
							41.68	42191.7	41358.3	55158.3
							41.7	41900	39958.3	55975
							41.72	42108.3	41116.7	55991.7
							41.74	42025	40908.3	56533.3
							41.76	40575	40066.7	55441.7
							41.78	42591.7	40625	57000
							41.8	42400	40191.7	56316.7
							41.82	43025	41366.7	56633.3
							41.84	42075	41416.7	56791.7
							41.86	43150	41125	56791.7
							41.88	41983.3	41675	57075
							41.9	41775	41850	56916.7
							41.92	42241.7	41975	56075
							41.94	42975	40975	57216.7
							41.96	43275	41266.7	56075
							41.98	42891.7	40700	57358.3
							42	42841.7	41175	56991.7
							42.02	41966.7	41941.7	57666.7
							42.04	41400	41050	57616.7
							42.06	42216.7	41425	57891.7
							42.08	42700	40491.7	56691.7
							42.1	42608.3	41883.3	57583.3
							42.12	44033.3	41383.3	58016.7
							42.14	43416.7	41408.3	57775
							42.16	42716.7	41716.7	57783.3
							42.18	43191.7	41866.7	58475
							42.2	43616.7	41183.3	57808.3
							42.22	42950	41666.7	57300
							42.24	43183.3	42216.7	57866.7
							42.26	42200	41091.7	57741.7
							42.28	42608.3	41950	57066.7
							42.3	44425	41483.3	58508.3
							42.32	44108.3	41158.3	58400
							42.34	43950	41341.7	58808.3
							42.36	43283.3	41758.3	58066.7
							42.38	44125	41808.3	58425
							42.4	44141.7	41591.7	57858.3
							42.42	44533.3	42075	56983.3
							42.44	42600	40858.3	58441.7
							42.46	43983.3	41750	59091.7
							42.48	43925	42408.3	58508.3
							42.5	43800	41458.3	59358.3
							42.52	43891.7	41366.7	58775
							42.54	44350	41808.3	57416.7
							42.56	43208.3	42441.7	58783.3
							42.58	44575	41050	58266.7
							42.6	44225	40991.7	58508.3
							42.62	43166.7	41808.3	58275
							42.64	44158.3	42116.7	60866.7
							42.66	44158.3	41791.7	58758.3
							42.68	44241.7	41400	58525
							42.7	44350	40433.3	58900
							42.72	44625	41583.3	60391.7
							42.74	44833.3	42133.3	60166.7
							42.76	46325	42075	61125
							42.78	44800	41816.7	59266.7
							42.8	44675	41141.7	59050
							42.82	44775	41350	59333.3
							42.84	45033.3	41900	59916.7
							42.86	45433.3	41700	59800
							42.88	45033.3	42608.3	59816.7
							42.9	45258.3	41566.7	60450
							42.92	46100	43066.7	60100
							42.94	45758.3	42416.7	58958.3
							42.96	44841.7	42191.7	59550
							42.98	45758.3	42091.7	60025
							43	45116.7	41508.3	59525
							43.02	45408.3	41033.3	60341.7
							43.04	45100	41758.3	58700
							43.06	45775	42483.3	59958.3
							43.08	45141.7	42366.7	59391.7
							43.1	45000	41575	59441.7
							43.12	45733.3	42883.3	59283.3
							43.14	45616.7	42466.7	59858.3
							43.16	45450	41291.7	61216.7
							43.18	45316.7	41525	60808.3
							43.2	44316.7	41950	59333.3
							43.22	45108.3	41850	60975
							43.24	45908.3	40708.3	59500
							43.26	44000	42041.7	60833.3
							43.28	45083.3	42008.3	60800
							43.3	45700	42583.3	61966.7
							43.32	44825	41858.3	60275
							43.34	45633.3	41683.3	61475
							43.36	44658.3	42525	62183.3
							43.38	46116.7	41275	59333.3
							43.4	44658.3	42066.7	59416.7
							43.42	46016.7	41700	60800
							43.44	45333.3	43166.7	60025
							43.46	44100	42233.3	59458.3
							43.48	44591.7	42466.7	60500
							43.5	44858.3	41408.3	60025
							43.52	44258.3	41983.3	60866.7
							43.54	44066.7	42158.3	60491.7
							43.56	44400	41633.3	59775
							43.58	45158.3	40708.3	60258.3
							43.6	44175	40766.7	60475
							43.62	45366.7	42300	59675
							43.64	44608.3	41558.3	61200
							43.66	45866.7	40633.3	60733.3
							43.68	44625	40950	59658.3
							43.7	44508.3	42350	59066.7
							43.72	44683.3	41933.3	60816.7
							43.74	44700	40825	59233.3
							43.76	44966.7	40450	60225
							43.78	44200	41766.7	60433.3
							43.8	44700	40575	59900
							43.82	43725	40975	59866.7
							43.84	43308.3	41558.3	60300
							43.86	44275	41966.7	59933.3
							43.88	43608.3	41058.3	60216.7
							43.9	44600	40016.7	60250
							43.92	43933.3	41800	59583.3
							43.94	44691.7	41650	58933.3
							43.96	44141.7	41125	60291.7
							43.98	44533.3	41775	59600
							44	43566.7	41783.3	59708.3
							44.02	43866.7	41000	59975
							44.04	43266.7	42133.3	59650
							44.06	43225	41325	58450
							44.08	43000	41741.7	58141.7
							44.1	43241.7	41075	59958.3
							44.12	43200	41483.3	58333.3
							44.14	44208.3	41775	57966.7
							44.16	43450	40800	58941.7
							44.18	43975	41083.3	59233.3
							44.2	43825	40691.7	59033.3
							44.22	44275	40400	58316.7
							44.24	42925	40716.7	58716.7
							44.26	42733.3	41100	60675
							44.28	42916.7	40491.7	58425
							44.3	43950	41100	59141.7
							44.32	43391.7	41150	58983.3
							44.34	42483.3	41908.3	58958.3
							44.36	43816.7	40808.3	59033.3
							44.38	44000	40966.7	58425
							44.4	43108.3	40266.7	59225
							44.42	42741.7	40941.7	58658.3
							44.44	42450	39816.7	57850
							44.46	43516.7	40666.7	58708.3
							44.48	43875	39516.7	58133.3
							44.5	42550	39716.7	58925
							44.52	42883.3	39941.7	58591.7
							44.54	43475	41041.7	58375
							44.56	42358.3	40425	58466.7
							44.58	42675	41200	56700
							44.6	42416.7	40516.7	58141.7
							44.62	43158.3	40016.7	57775
							44.64	42466.7	40658.3	58825
							44.66	42816.7	40541.7	57233.3
							44.68	42158.3	38983.3	56258.3
							44.7	42225	39508.3	56491.7
							44.72	42725	39383.3	57416.7
							44.74	43458.3	39916.7	56033.3
							44.76	42566.7	38791.7	56366.7
							44.78	41825	40433.3	56758.3
							44.8	41750	40391.7	57000
							44.82	42316.7	39208.3	57916.7
							44.84	41258.3	39283.3	57083.3
							44.86	43525	39975	57975
							44.88	42225	39733.3	56175
							44.9	42308.3	39575	56258.3
							44.92	41675	39200	56616.7
							44.94	42866.7	38791.7	56041.7
							44.96	41283.3	39225	55616.7
							44.98	41825	39316.7	56941.7
							45	42408.3	39491.7	55650
							45.02	41891.7	40150	54983.3
							45.04	41300	39975	56158.3
							45.06	41425	38825	54775
							45.08	41475	39208.3	54333.3
							45.1	40508.3	39016.7	55708.3
							45.12	40566.7	38225	56041.7
							45.14	40766.7	39333.3	54058.3
							45.16	40941.7	39325	55150
							45.18	40475	38775	55325
							45.2	40033.3	38283.3	55266.7
							45.22	40158.3	39141.7	54141.7
							45.24	40375	38475	55416.7
							45.26	40366.7	39183.3	54250
							45.28	40866.7	38941.7	53158.3
							45.3	40541.7	39441.7	54216.7
							45.32	40191.7	38091.7	54933.3
							45.34	40833.3	37533.3	54091.7
							45.36	40433.3	38191.7	54000
							45.38	40250	38725	54100
							45.4	40866.7	38400	53508.3
							45.42	40525	39066.7	52650
							45.44	39958.3	38650	53233.3
							45.46	40233.3	39983.3	53266.7
							45.48	40208.3	39641.7	52700
							45.5	39225	37800	53741.7
							45.52	39808.3	37058.3	53783.3
							45.54	39058.3	38066.7	52875
							45.56	39500	37850	53225
							45.58	39375	38066.7	52866.7
							45.6	39550	38150	54191.7
							45.62	39516.7	37908.3	52883.3
							45.64	39483.3	37141.7	53466.7
							45.66	40391.7	38875	53625
							45.68	40825	37625	52358.3
							45.7	38716.7	38058.3	52750
							45.72	38625	37225	52666.7
							45.74	38958.3	37508.3	52266.7
							45.76	39516.7	36691.7	52466.7
							45.78	40408.3	37625	52400
							45.8	38866.7	37700	52625
							45.82	37825	37125	51741.7
							45.84	38933.3	37541.7	50775
							45.86	38108.3	38241.7	51775
							45.88	38108.3	38033.3	51916.7
							45.9	39658.3	37691.7	51058.3
							45.92	38733.3	38208.3	52066.7
							45.94	38783.3	38450	51591.7
							45.96	40158.3	37350	51883.3
							45.98	39791.7	38200	52216.7
							46	38275	37950	51800
							46.02	38766.7	38116.7	51916.7
							46.04	38941.7	37016.7	51625
							46.06	38691.7	37308.3	51441.7
							46.08	38875	36866.7	50600
							46.1	37091.7	36841.7	51641.7
							46.12	38266.7	37725	51600
							46.14	38508.3	38141.7	50566.7
							46.16	39308.3	37341.7	50125
							46.18	39208.3	36950	49983.3
							46.2	38200	36500	50450
							46.22	38200	37091.7	51533.3
							46.24	37808.3	37616.7	50533.3
							46.26	38025	36900	50408.3
							46.28	38033.3	36858.3	50633.3
							46.3	37766.7	36933.3	50366.7
							46.32	38900	36375	50216.7
							46.34	38225	36025	49100
							46.36	37491.7	36050	50141.7
							46.38	38641.7	37091.7	48675
							46.4	37308.3	37183.3	49866.7
							46.42	37016.7	36991.7	47900
							46.44	37716.7	35991.7	48791.7
							46.46	37891.7	36125	48866.7
							46.48	38241.7	36775	48583.3
							46.5	37366.7	36325	49133.3
							46.52	37458.3	36241.7	49558.3
							46.54	37758.3	36891.7	48908.3
							46.56	37650	36700	49608.3
							46.58	37308.3	36566.7	48783.3
							46.6	37416.7	36725	49850
							46.62	37891.7	36041.7	49441.7
							46.64	37658.3	36358.3	49841.7
							46.66	37541.7	36700	48450
							46.68	37016.7	35925	48500
							46.7	37050	36650	48500
							46.72	37683.3	37058.3	47966.7
							46.74	38150	36058.3	48341.7
							46.76	37041.7	35925	48300
							46.78	37216.7	36691.7	48800
							46.8	37525	36116.7	47633.3
							46.82	36816.7	36375	48391.7
							46.84	37966.7	36000	47483.3
							46.86	36825	36066.7	47500
							46.88	36783.3	35766.7	46983.3
							46.9	37200	36700	47250
							46.92	37558.3	35966.7	47275
							46.94	36950	36066.7	46716.7
							46.96	35758.3	35766.7	46941.7
							46.98	36141.7	36525	46725
							47	36033.3	36475	46916.7
							47.02	36241.7	35175	46475
							47.04	37100	36608.3	47375
							47.06	36550	35825	46100
							47.08	36683.3	36950	47433.3
							47.1	36683.3	36300	47116.7
							47.12	36416.7	35316.7	47750
							47.14	37233.3	35158.3	46150
							47.16	36866.7	35758.3	47241.7
							47.18	36758.3	36216.7	47150
							47.2	35950	35158.3	45975
							47.22	35908.3	35641.7	47108.3
							47.24	36691.7	35683.3	48250
							47.26	35841.7	36391.7	47241.7
							47.28	36858.3	35583.3	46666.7
							47.3	35566.7	35825	47000
							47.32	36700	36125	46750
							47.34	37341.7	36391.7	46041.7
							47.36	37450	34958.3	45616.7
							47.38	35900	35075	46691.7
							47.4	36408.3	36000	46783.3
							47.42	36816.7	36583.3	44950
							47.44	36016.7	35775	46400
							47.46	36950	35683.3	45558.3
							47.48	36758.3	35325	45708.3
							47.5	35725	34708.3	44975
							47.52	35358.3	34925	44716.7
							47.54	35866.7	35025	45950
							47.56	36208.3	35408.3	45016.7
							47.58	35800	34616.7	44900
							47.6	36866.7	35825	45791.7
							47.62	35783.3	34808.3	45800
							47.64	36033.3	34583.3	46058.3
							47.66	35233.3	34858.3	44641.7
							47.68	35591.7	34258.3	44991.7
							47.7	35458.3	34025	44416.7
							47.72	35233.3	35491.7	44633.3
							47.74	36033.3	35216.7	44541.7
							47.76	35841.7	35008.3	44900
							47.78	35791.7	35216.7	45275
							47.8	36425	34733.3	44258.3
							47.82	36533.3	35750	45175
							47.84	35916.7	34891.7	44625
							47.86	35391.7	35141.7	44558.3
							47.88	34708.3	34491.7	44133.3
							47.9	35391.7	34783.3	44558.3
							47.92	34866.7	34391.7	45733.3
							47.94	35041.7	35041.7	44500
							47.96	35150	34816.7	43933.3
							47.98	35616.7	34366.7	44291.7
							48	34475	34033.3	44958.3
							48.02	35716.7	34141.7	43766.7
							48.04	34225	35058.3	44783.3
							48.06	34766.7	34533.3	44000
							48.08	34950	33716.7	43008.3
							48.1	34675	33500	43475
							48.12	34266.7	34091.7	43750
							48.14	34500	34091.7	43041.7
							48.16	34350	34766.7	44241.7
							48.18	34275	34000	44991.7
							48.2	34066.7	34825	43866.7
							48.22	35150	33700	44108.3
							48.24	34808.3	33658.3	42225
							48.26	34483.3	34091.7	43350
							48.28	34866.7	33391.7	43466.7
							48.3	34641.7	34108.3	43341.7
							48.32	33766.7	34075	42966.7
							48.34	34766.7	34558.3	42608.3
							48.36	34958.3	34750	43741.7
							48.38	35166.7	32650	44091.7
							48.4	33991.7	33691.7	43241.7
							48.42	34766.7	33241.7	42508.3
							48.44	33583.3	33916.7	43450
							48.46	33858.3	34208.3	43275
							48.48	34300	33825	42675
							48.5	34091.7	33550	42341.7
							48.52	34000	32925	42950
							48.54	34316.7	33166.7	42816.7
							48.56	35233.3	34108.3	42183.3
							48.58	34516.7	33875	42625
							48.6	34033.3	33991.7	42875
							48.62	33833.3	33491.7	42191.7
							48.64	33900	32816.7	42041.7
							48.66	33983.3	34025	42358.3
							48.68	33858.3	33150	42091.7
							48.7	33041.7	33083.3	42991.7
							48.72	34108.3	33250	42708.3
							48.74	33508.3	33858.3	41708.3
							48.76	33691.7	33425	42725
							48.78	34441.7	32616.7	42233.3
							48.8	33383.3	33008.3	41183.3
							48.82	34275	32816.7	42150
							48.84	33283.3	33783.3	42716.7
							48.86	34158.3	33033.3	42450
							48.88	33108.3	33525	41941.7
							48.9	33925	33866.7	41650
							48.92	33133.3	33000	41125
							48.94	34133.3	32575	41683.3
							48.96	33475	32683.3	41808.3
							48.98	33450	32800	40266.7
							49	32766.7	33341.7	41208.3
							49.02	33033.3	32275	41141.7
							49.04	33908.3	32975	41441.7
							49.06	32841.7	33041.7	41825
							49.08	32741.7	33316.7	41833.3
							49.1	33841.7	32083.3	42108.3
							49.12	33966.7	32575	41300
							49.14	33241.7	32900	41241.7
							49.16	32283.3	31958.3	41183.3
							49.18	33008.3	32766.7	41141.7
							49.2	33141.7	33566.7	40766.7
							49.22	33433.3	33608.3	41483.3
							49.24	32816.7	32316.7	41900
							49.26	32983.3	33241.7	41091.7
							49.28	33875	32125	40975
							49.3	33941.7	33125	41633.3
							49.32	32166.7	33091.7	40791.7
							49.34	33208.3	32875	40775
							49.36	33275	32941.7	40550
							49.38	33800	32108.3	41708.3
							49.4	32258.3	31558.3	41566.7
							49.42	33675	31766.7	41658.3
							49.44	31700	32958.3	41791.7
							49.46	32508.3	32341.7	40541.7
							49.48	33058.3	32116.7	40950
							49.5	33391.7	31816.7	41166.7
							49.52	32300	32033.3	39658.3
							49.54	32758.3	32583.3	41125
							49.56	32491.7	33233.3	39341.7
							49.58	33208.3	31650	40625
							49.6	33266.7	32216.7	40441.7
							49.62	31875	32991.7	40483.3
							49.64	33741.7	31950	39850
							49.66	32358.3	32841.7	39708.3
							49.68	32491.7	32425	39358.3
							49.7	32233.3	32333.3	40308.3
							49.72	32066.7	32333.3	39150
							49.74	31900	32166.7	39741.7
							49.76	32533.3	32775	39691.7
							49.78	32391.7	31516.7	39558.3
							49.8	31633.3	31733.3	40400
							49.82	32541.7	32100	39941.7
							49.84	31958.3	32450	40575
							49.86	32166.7	31958.3	39816.7
							49.88	31841.7	32075	39983.3
							49.9	31866.7	33008.3	39775
							49.92	32650	33283.3	39650
							49.94	33216.7	31725	40075
							49.96	32450	31958.3	39741.7
							49.98	32041.7	32508.3	39258.3
							50	32400	31875	39808.3
							50.02	32133.3	31783.3	40850
							50.04	31608.3	32208.3	40150
							50.06	32383.3	32391.7	39400
							50.08	31691.7	32100	40458.3
							50.1	31733.3	32066.7	40225
							50.12	32300	32041.7	40091.7
							50.14	32600	32608.3	39241.7
							50.16	31816.7	32466.7	39500
							50.18	31016.7	32358.3	39466.7
							50.2	31758.3	31850	39916.7
							50.22	32250	31683.3	40216.7
							50.24	31691.7	32125	39800
							50.26	32491.7	31416.7	39358.3
							50.28	32025	31641.7	39441.7
							50.3	31300	31741.7	39341.7
							50.32	32075	31675	40008.3
							50.34	30308.3	30725	40025
							50.36	31675	31491.7	40408.3
							50.38	31775	31700	38558.3
							50.4	31508.3	31741.7	39541.7
							50.42	32100	31550	38783.3
							50.44	31850	31833.3	39025
							50.46	32116.7	31741.7	39358.3
							50.48	31416.7	32408.3	38458.3
							50.5	31791.7	31425	38425
							50.52	30791.7	31091.7	39250
							50.54	31133.3	31083.3	40266.7
							50.56	31200	31975	38408.3
							50.58	31683.3	31983.3	38325
							50.6	31383.3	30925	38358.3
							50.62	30583.3	30108.3	39591.7
							50.64	32100	31225	38225
							50.66	31966.7	31633.3	37700
							50.68	31283.3	31550	38233.3
							50.7	31150	31083.3	38866.7
							50.72	32008.3	31150	39025
							50.74	31416.7	31575	38525
							50.76	31441.7	31575	37658.3
							50.78	31358.3	31941.7	38233.3
							50.8	31816.7	31366.7	39016.7
							50.82	32058.3	30983.3	38450
							50.84	31350	31283.3	38350
							50.86	30800	31450	38366.7
							50.88	31258.3	31466.7	38591.7
							50.9	30733.3	31375	38316.7
							50.92	31725	32200	39150
							50.94	31666.7	30533.3	38941.7
							50.96	32325	31200	38700
							50.98	31891.7	31325	39108.3
							51	30958.3	31250	37075
							51.02	31208.3	31958.3	38450
							51.04	31308.3	31508.3	38425
							51.06	31333.3	31616.7	37500
							51.08	31666.7	31241.7	38333.3
							51.1	31608.3	30875	37766.7
							51.12	31183.3	30450	38783.3
							51.14	30608.3	31691.7	38141.7
							51.16	30791.7	31141.7	37850
							51.18	29950	31766.7	38758.3
							51.2	30691.7	30158.3	37483.3
							51.22	30116.7	31275	37841.7
							51.24	30966.7	31133.3	38191.7
							51.26	31175	30400	37966.7
							51.28	31391.7	30675	38216.7
							51.3	31425	31033.3	37683.3
							51.32	30741.7	31733.3	38375
							51.34	31333.3	31408.3	37958.3
							51.36	30916.7	30650	37133.3
							51.38	30725	30583.3	38100
							51.4	31483.3	30550	37466.7
							51.42	31283.3	31225	37933.3
							51.44	31225	31958.3	37683.3
							51.46	31166.7	31175	37508.3
							51.48	31066.7	30375	37941.7
							51.5	30175	30925	37983.3
							51.52	30725	30558.3	37433.3
							51.54	30541.7	30408.3	37716.7
							51.56	30916.7	30925	37266.7
							51.58	31150	31150	37366.7
							51.6	31150	31166.7	37091.7
							51.62	31608.3	30275	38083.3
							51.64	30941.7	30666.7	37391.7
							51.66	29741.7	31483.3	36600
							51.68	31358.3	30841.7	38700
							51.7	31275	31225	37925
							51.72	30783.3	30341.7	38466.7
							51.74	31425	30283.3	37858.3
							51.76	30516.7	30091.7	36941.7
							51.78	31016.7	30341.7	38050
							51.8	30516.7	30850	37266.7
							51.82	30258.3	30041.7	36616.7
							51.84	30075	30941.7	36841.7
							51.86	31125	30566.7	36541.7
							51.88	30883.3	30850	37716.7
							51.9	30266.7	30600	37158.3
							51.92	30216.7	30625	37666.7
							51.94	30558.3	30708.3	37891.7
							51.96	29891.7	30033.3	37150
							51.98	30500	30541.7	36425
							52	30958.3	30683.3	36966.7
							52.02	30325	30608.3	36575
							52.04	30408.3	30316.7	36391.7
							52.06	30350	30700	37633.3
							52.08	29633.3	30858.3	37466.7
							52.1	30675	32333.3	37483.3
							52.12	30125	30866.7	37375
							52.14	30658.3	30675	36050
							52.16	30866.7	30608.3	36650
							52.18	30100	30291.7	36566.7
							52.2	30158.3	29966.7	36850
							52.22	30383.3	31016.7	35966.7
							52.24	30125	30541.7	35716.7
							52.26	30350	30350	36958.3
							52.28	30308.3	31500	36783.3
							52.3	30691.7	30600	36333.3
							52.32	29766.7	30116.7	37566.7
							52.34	30475	31216.7	35533.3
							52.36	30225	31258.3	35741.7
							52.38	30700	30450	36483.3
							52.4	30100	31808.3	36658.3
							52.42	29666.7	30691.7	37250
							52.44	30041.7	30041.7	36583.3
							52.46	29775	30350	36850
							52.48	30491.7	30350	36800
							52.5	30233.3	29933.3	36933.3
							52.52	29600	30866.7	37125
							52.54	29200	30866.7	36400
							52.56	30058.3	30950	36283.3
							52.58	29033.3	30691.7	36158.3
							52.6	30225	30291.7	37075
							52.62	29950	29850	36058.3
							52.64	29658.3	30058.3	36650
							52.66	29833.3	30283.3	36658.3
							52.68	30125	30300	36441.7
							52.7	29491.7	30850	36083.3
							52.72	30325	30300	36975
							52.74	30200	30833.3	36291.7
							52.76	30408.3	30041.7	37033.3
							52.78	29941.7	30733.3	36658.3
							52.8	30233.3	29300	36366.7
							52.82	30708.3	30050	35525
							52.84	30008.3	30350	35291.7
							52.86	29583.3	29600	36800
							52.88	30350	30325	35266.7
							52.9	30041.7	30191.7	35950
							52.92	29825	29841.7	37166.7
							52.94	29283.3	30166.7	36075
							52.96	29308.3	30666.7	35658.3
							52.98	28650	29866.7	36433.3
							53	29575	30758.3	36700
							53.02	29966.7	30375	35225
							53.04	28991.7	29966.7	35258.3
							53.06	29516.7	30516.7	36241.7
							53.08	30175	30566.7	36150
							53.1	30441.7	29775	35983.3
							53.12	28775	29175	37033.3
							53.14	29583.3	30266.7	35800
							53.16	29550	30050	34966.7
							53.18	29158.3	29558.3	35525
							53.2	29366.7	30300	35741.7
							53.22	29108.3	29758.3	35700
							53.24	30091.7	30316.7	35908.3
							53.26	30091.7	29133.3	35600
							53.28	30333.3	30866.7	36241.7
							53.3	29291.7	29933.3	35791.7
							53.32	29225	30308.3	36425
							53.34	29700	31100	35308.3
							53.36	30391.7	30591.7	35941.7
							53.38	30091.7	31316.7	35583.3
							53.4	29150	30466.7	36866.7
							53.42	29283.3	30975	36550
							53.44	30091.7	30691.7	35758.3
							53.46	30466.7	30625	35925
							53.48	29708.3	29633.3	36191.7
							53.5	29691.7	30283.3	34975
							53.52	28958.3	30475	35916.7
							53.54	30233.3	30516.7	35700
							53.56	30125	29366.7	35758.3
							53.58	29308.3	30016.7	35933.3
							53.6	30100	30425	36375
							53.62	30366.7	29316.7	34825
							53.64	29891.7	30558.3	35700
							53.66	29866.7	30283.3	35900
							53.68	29741.7	31150	35350
							53.7	29366.7	30300	35966.7
							53.72	29350	29950	36108.3
							53.74	30833.3	29750	35166.7
							53.76	30950	29825	35258.3
							53.78	30416.7	29525	36191.7
							53.8	29733.3	30800	35525
							53.82	29766.7	30408.3	35591.7
							53.84	30141.7	30775	36000
							53.86	30333.3	30441.7	35408.3
							53.88	30316.7	29516.7	35416.7
							53.9	30041.7	30066.7	35850
							53.92	30216.7	30333.3	35516.7
							53.94	30133.3	29816.7	35316.7
							53.96	29708.3	29883.3	35658.3
							53.98	29058.3	28900	35375
							54	30108.3	28941.7	33775
							54.02	30375	29658.3	35050
							54.04	30008.3	29958.3	34633.3
							54.06	29925	29866.7	34900
							54.08	30408.3	29366.7	34933.3
							54.1	30091.7	30133.3	34766.7
							54.12	29766.7	29458.3	35575
							54.14	29333.3	29533.3	35933.3
							54.16	29475	29683.3	35500
							54.18	29700	30108.3	35833.3
							54.2	29925	29283.3	35941.7
							54.22	29333.3	29850	35125
							54.24	28833.3	29633.3	34641.7
							54.26	28625	30358.3	34600
							54.28	29816.7	30741.7	34725
							54.3	29525	29416.7	35916.7
							54.32	28983.3	29275	34400
							54.34	30066.7	29100	35100
							54.36	28600	30016.7	34900
							54.38	29191.7	30175	35041.7
							54.4	28883.3	29408.3	35400
							54.42	29383.3	29983.3	34016.7
							54.44	29750	29833.3	34416.7
							54.46	28966.7	29925	34608.3
							54.48	29641.7	30841.7	34300
							54.5	28650	29475	34241.7
							54.52	28683.3	29683.3	34875
							54.54	28450	30208.3	35175
							54.56	29066.7	29491.7	35050
							54.58	29058.3	30591.7	34508.3
							54.6	29141.7	29891.7	34583.3
							54.62	29083.3	29975	34400
							54.64	29358.3	29525	34816.7
							54.66	29183.3	29091.7	34758.3
							54.68	29391.7	30400	33675
							54.7	28950	29300	34391.7
							54.72	28966.7	28675	34900
							54.74	29400	29158.3	34233.3
							54.76	28866.7	29633.3	34566.7
							54.78	29858.3	29666.7	35116.7
							54.8	29391.7	29866.7	35258.3
							54.82	29833.3	29300	34708.3
							54.84	28858.3	30125	34575
							54.86	28833.3	29675	34866.7
							54.88	28800	29350	34883.3
							54.9	29358.3	29708.3	35008.3
							54.92	28525	29625	33733.3
							54.94	28850	29175	33891.7
[truncated: 1,753 more rows]

## Sheet: Figure 3
Figure 3a																	Figure 3b												Figure 3c, 3d					Figure 3e						Figure 3f
N 1s of Art M								N 1s of Fe-Art M									Fe 2p of Fe-Art M											Energy	Fe foil	Fe2O3	FePc	Fe-Art M		Experiment						Fe-Art M
Binding Energy	Fitting	Sum	Peak	Peak	Peak	Peak		Binding Energy	Fitting	Sum	Peak	Peak	Peak	Peak			Binding Energy	Fitting	Sum	Peak	Peak	Peak	Peak	Peak	Peak			6942	0.000886023	0.00239	0.000604395	0.00588		Energy	Fe foil	Fe2O3	FePc	Fe-Art M		Experiment	Fitting
409.58	34378.5	34373.8	--	--	--	--	--	409.58	36403.9	709.58	--	--	--	--	--		739.58	17868.3	17868.3	--	--	--	--	--	--	--		6952	0.000647935	0.00208	0.000462932	0.00448		0	32.269	16.1943	13.5215	0.00077547		0.00077547	0.08599
409.48	34311	34452.2	34305.8	34305.8	34305.8	34311	34305.8	409.48	36359.8	709.48	36368.8	36369.9	36368.8	36069.9	36068.8		739.48	17806.2	17792.5	17792.4	17792.4	17792.4	17792.4	17792.4	17792.5	17792.4		6962	0.000470205	0.00175	0.000276066	0.00321		0.03068	32.2627	16.2068	13.5102	0.1178		0.1178	0.13732
409.38	34311.3	34149	34305.6	34305.6	34305.6	34311.3	34305.6	409.38	36337.5	709.38	36348.2	36349.6	36348.2	36049.6	36048.2		739.38	17742.7	17792.4	17792.4	17792.4	17792.4	17792.4	17792.4	17792.4	17792.4		6972	0.000318393	0.00144	4.31975e-05	0.00147		0.06136	32.2442	16.236	13.4771	0.2295		0.2295	0.22559
409.28	34311.6	34248.3	34305.2	34305.2	34305.2	34311.6	34305.2	409.28	36374.1	709.28	36348.2	36349.9	36348.2	36049.9	36048.2		739.28	17752.5	17791.4	17791.3	17791.3	17791.3	17791.3	17791.3	17791.4	17791.3		6982	0.000145615	0.00109	-5.26768e-05	0.00119		0.09204	32.2151	16.2664	13.425	0.32932		0.32932	0.31133
409.18	34303.7	34322.4	34296.6	34296.6	34296.6	34303.7	34296.6	409.18	36321.3	709.18	36348.1	36350.3	36348.1	36050.3	36048.1		739.18	17882.4	17785.3	17785.2	17785.2	17785.2	17785.2	17785.2	17785.3	17785.2		6992	-2.4454e-07	0.000766658	-0.000196753	0.000457301		0.12272	32.1786	16.2869	13.3594	0.41203		0.41203	0.38404
409.08	34304.1	34550.2	34296.3	34296.3	34296.3	34304.1	34296.3	409.08	36377	709.08	36348	36350.6	36348	36050.6	36048		739.08	17904.1	17778.9	17778.8	17778.8	17778.8	17778.8	17778.8	17778.9	17778.8		7002	-0.000150966	0.000336283	-0.000312308	-0.000970165		0.1534	32.1407	16.2923	13.2898	0.47327		0.47327	0.43835
408.98	34298.2	34151.1	34289.6	34289.6	34289.6	34298.2	34289.6	408.98	36421.6	708.98	36347.9	36351.1	36347.8	36051.1	36047.8		738.98	17784.1	17770.2	17770.1	17770.1	17770.1	17770.1	17770.1	17770.2	17770.1		7012	-0.000259746	-6.11138e-05	-0.000399905	-0.000457087		0.18408	32.1149	16.2836	13.2348	0.50975		0.50975	0.47085
408.88	34294.8	34354.5	34285.2	34285.2	34285.2	34294.8	34285.2	408.88	36316.3	708.88	36347.7	36351.6	36347.7	36051.6	36047.7		738.88	17767.9	17762.9	17762.8	17762.8	17762.8	17762.8	17762.8	17762.9	17762.8		7022	-0.000296875	-0.000543548	-0.000383791	-0.000584335		0.21476	32.1193	16.2675	13.2227	0.51946		0.51946	0.47967
408.78	34286.8	34156.1	34276.3	34276.3	34276.3	34286.8	34276.3	408.78	36407.2	708.78	36349.3	36354.1	36349.3	36054.1	36049.3		738.78	17676.5	17758.2	17758.1	17758.1	17758.1	17758.1	17758.1	17758.2	17758.1		7032	-0.000346899	-0.000787418	-0.000437322	-0.000502087		0.24544	32.1532	16.2556	13.2644	0.50185		0.50185	0.46456
408.68	34283.6	34412.6	34271.8	34271.8	34271.8	34283.6	34271.8	408.68	36216.1	708.68	36351	36356.7	36350.9	36056.7	36050.9		738.68	17789.3	17758.8	17758.6	17758.6	17758.6	17758.6	17758.6	17758.8	17758.6		7042	-0.000351716	-0.000953647	-0.000282738	-6.57026e-05		0.27612	32.1991	16.2598	13.3374	0.458		0.458	0.42707
408.58	34271.6	34395.8	34258.5	34258.5	34258.5	34271.6	34258.5	408.58	36473.5	708.58	36352.6	36359.5	36352.6	36059.5	36052.6		738.58	17772.7	17759.4	17759.2	17759.2	17759.2	17759.2	17759.2	17759.4	17759.2		7051.99	-0.000296086	-0.00108	-7.65126e-05	-0.00175		0.3068	32.2438	16.2829	13.4176	0.39087		0.39087	0.37111
408.48	34265.6	34348.5	34251.3	34251.3	34251.3	34265.6	34251.3	408.48	36496.7	708.48	36354.3	36362.5	36354.2	36062.5	36054.2		738.48	17882.1	17759.9	17759.7	17759.7	17759.7	17759.7	17759.7	17759.9	17759.7		7061.99	-0.000103112	-0.00115	0.000107047	-0.000416998		0.33748	32.2799	16.3161	13.4911	0.30602		0.30602	0.30433
408.38	34257	34143.9	34241.2	34241.2	34241.2	34257	34241.2	408.38	36511.3	708.38	36355.9	36365.7	36355.8	36065.7	36055.8		738.38	17811.2	17760.5	17760.3	17760.3	17760.3	17760.3	17760.3	17760.5	17760.3		7072	0.000283602	-0.00117	0.00064384	-0.0018		0.36816	32.3021	16.3468	13.5503	0.21449		0.21449	0.24172
408.28	34252.5	34193.6	34235.2	34235.2	34235.2	34252.5	34235.2	408.28	36383.1	708.28	36357.6	36369.2	36357.5	36069.2	36057.5		738.28	17851.1	17761.1	17760.8	17760.8	17760.8	17760.8	17760.8	17761.1	17760.8		7082	0.00101	-0.000802527	0.00144	-0.0023		0.39884	32.3067	16.365	13.5907	0.14603		0.14603	0.21091
408.18	34257.2	34271.7	34237.9	34237.9	34237.9	34257	34237.9	408.18	36461.6	708.18	36359.2	36372.9	36359.1	36072.9	36059.1		738.18	17944.1	17761.7	17761.3	17761.3	17761.3	17761.4	17761.3	17761.7	17761.3		7091.99	0.0025	0.000195052	0.00299	-0.000307923		0.42951	32.2912	16.366	13.6107	0.16158		0.16158	0.23597
408.08	34261.8	34218.3	34240.8	34240.8	34240.8	34261.8	34240.8	408.08	36481.3	708.08	36360.9	36376.9	36360.8	36076.9	36060.8		738.08	17757.3	17762.2	17761.9	17761.9	17761.9	17761.9	17761.9	17762.2	17761.9		7092.35	0.00257	0.000239201	0.00305	0.000188		0.46019	32.2543	16.3514	13.6116	0.24483		0.24483	0.30141
407.98	34266.6	34411.7	34243.5	34243.5	34243.7	34266.6	34243.5	407.98	36357.9	707.98	36362.6	36381.3	36362.4	36081.3	36062.4		737.98	17867.4	17762.8	17762.4	17762.4	17762.4	17762.4	17762.4	17762.8	17762.4		7092.71	0.00265	0.00028999	0.00314	0.000477342		0.49087	32.196	16.3296	13.5981	0.33895		0.33895	0.37719
407.88	34271.7	34280.7	34246.3	34246.3	34246.3	34271.7	34246.3	407.88	36359.9	707.88	36364.3	36386	36364	36086	36064		737.88	17772.3	17763.4	17763	17763	17763	17763	17763	17763.4	17763		7093.05	0.00273	0.000311509	0.00312	0.000469193		0.52155	32.1179	16.3158	13.5801	0.42022		0.42022	0.44357
407.78	34276.9	34343.7	34249.2	34249.2	34249.2	34276.9	34249.2	407.78	36519.6	707.78	36365.9	36391.1	36365.7	36091.1	36065.7		737.78	17882.3	17764	17763.5	17763.5	17763.5	17763.5	17763.5	17764	17763.5		7093.4	0.00281	0.000360668	0.00338	0.000617843		0.55223	32.0252	16.3255	13.5728	0.47654		0.47654	0.48805
407.68	34282.3	34350.3	34251.9	34251.9	34252.1	34282.3	34251.9	407.68	36386.8	707.68	36367.6	36396.6	36367.3	36096.6	36067.3		737.68	17815.7	17764.6	17764.1	17764.1	17764.1	17764.1	17764.1	17764.6	17764.1		7093.76	0.0029	0.000448125	0.00347	0.000609023		0.58291	32.0883	16.3612	13.594	0.49923		0.49923	0.50152
407.58	34288.1	34347	34254.8	34254.8	34254.8	34288.1	34254.8	407.58	36348.4	707.58	36369.3	36402.5	36368.9	36102.5	36068.9		737.58	17862.6	17765.2	17764.6	17764.6	17764.6	17764.6	17764.6	17765.2	17764.6		7094.1	0.00299	0.00050908	0.00351	0.00101		0.61359	32.2044	16.4109	13.6565	0.48148		0.48148	0.47689
407.48	34294.1	34374	34257.6	34257.6	34257.6	34293.9	34257.6	407.48	36389.4	707.48	36371	36408.9	36370.6	36108.9	36070.6		737.48	17843.8	17765.9	17765.2	17765.2	17765.2	17765.2	17765.2	17765.9	17765.2		7094.46	0.00308	0.000565646	0.00361	-0.000244913		0.64427	32.3227	16.4596	13.7607	0.41851		0.41851	0.4091
407.38	34300.2	34460.8	34260.3	34260.3	34260.4	34300.2	34260.3	407.38	36518.9	707.38	36372.7	36415.8	36372.2	36115.8	36072.2		737.38	17752	17766.5	17765.7	17765.7	17765.7	17765.7	17765.7	17766.5	17765.7		7094.8	0.00318	0.000648667	0.00366	0.000777806		0.67495	32.4362	16.4999	13.8972	0.30911		0.30911	0.29629
407.28	34306.7	34397.8	34263.2	34263.2	34263.2	34306.7	34263.2	407.28	36478.6	707.28	36374.5	36423.1	36373.9	36123.1	36073.9		737.28	17964.5	17767.1	17766.2	17766.2	17766.2	17766.3	17766.2	17767.1	17766.2		7095.16	0.00328	0.000714443	0.00385	0.00126		0.70563	32.5382	16.5372	14.0531	0.1685		0.1685	0.15148
407.18	34313.6	34463.8	34265.8	34265.8	34266	34313.4	34265.8	407.18	36479.2	707.18	36376.2	36431	36375.5	36131	36075.5		737.18	17841.5	17767.8	17766.8	17766.8	17766.8	17766.8	17766.8	17767.8	17766.8		7095.51	0.0034	0.000805449	0.00376	0.000872451		0.73631	32.6224	16.5934	14.2165	0.16892		0.16892	0.15954
407.08	34320.6	34416.3	34268.7	34268.7	34268.8	34320.4	34268.7	407.08	36433.9	707.08	36378	36439.4	36377.1	36139.4	36077.1		737.08	17807.7	17768.5	17767.3	17767.3	17767.3	17767.3	17767.3	17768.4	17767.3		7095.86	0.0035	0.000870983	0.00381	0.000669988		0.76699	32.6835	16.7	14.3768	0.40963		0.40963	0.40511
406.98	34328.1	34425.2	34271.6	34271.6	34271.7	34327.9	34271.6	406.98	36413	706.98	36379.8	36448.2	36378.8	36148.2	36078.8		736.98	17833.1	17769.1	17767.9	17767.9	17767.9	17767.9	17767.9	17769.1	17767.9		7096.21	0.00363	0.000978642	0.0041	0.000716045		0.79767	32.7174	16.8785	14.5256	0.72756		0.72756	0.72034
406.88	34336.1	34514.7	34274.2	34274.2	34274.6	34335.8	34274.2	406.88	36491.9	706.88	36381.6	36457.6	36380.4	36157.6	36080.4		736.88	17948.7	17769.8	17768.4	17768.4	17768.4	17768.4	17768.4	17769.8	17768.4		7096.56	0.00375	0.00105	0.00418	0.00249		0.82835	32.7221	17.1276	14.6561	1.09511		1.09511	1.08313
406.78	34344.3	34240.7	34277.1	34277.1	34277.4	34343.8	34277.1	406.78	36498.3	706.78	36383.5	36467.4	36382	36167.4	36082		736.78	17815	17770.5	17769	17769	17769	17769	17769	17770.5	17769		7096.91	0.00387	0.00112	0.00426	0.00223		0.85903	32.698	17.4306	14.7632	1.50202		1.50202	1.4846
406.68	34352.8	34765.3	34279.8	34279.8	34280.2	34352.6	34279.8	406.68	36624.1	706.68	36385.4	36477.7	36383.7	36177.7	36083.7		736.68	17925.5	17771.3	17769.5	17769.5	17769.5	17769.5	17769.5	17771.2	17769.5		7097.26	0.004	0.00121	0.00441	0.00215		0.88971	32.6489	17.7639	14.8442	1.93888		1.93888	1.91612
406.58	34362	34584.4	34282.7	34282.7	34283.2	34361.6	34282.7	406.58	36597.3	706.58	36387.3	36488.4	36385.3	36188.4	36085.3		736.58	17748.8	17772	17770	17770	17770	17770.1	17770	17772	17770		7097.61	0.00414	0.00129	0.00448	0.00325		0.92039	32.5821	18.1025	14.8988	2.39548		2.39548	2.36808
406.48	34371.6	34359.8	34285.5	34285.5	34286.1	34371	34285.5	406.48	36511.6	706.48	36389.3	36499.4	36387	36199.4	36087		736.48	17854.6	17772.8	17770.6	17770.6	17770.6	17770.6	17770.6	17772.7	17770.6		7097.97	0.00428	0.0014	0.00462	0.0027		0.95107	32.5108	18.4211	14.9296	2.8607		2.8607	2.82991
406.38	34381.8	34613.4	34288.2	34288.2	34289.1	34380.9	34288.2	406.38	36585.9	706.38	36391.3	36510.8	36388.6	36210.8	36088.6		736.38	17807	17773.6	17771.1	17771.1	17771.1	17771.2	17771.1	17773.5	17771.1		7098.31	0.00444	0.00149	0.00472	0.00204		0.98175	32.4539	18.6968	14.9427	3.3227		3.3227	3.29023
406.28	34392.4	34452.6	34291.1	34291.1	34291.9	34391.4	34291.1	406.28	36528.6	706.28	36393.4	36522.4	36390.2	36222.4	36090.2		736.28	17888.6	17774.4	17771.7	17771.7	17771.7	17771.7	17771.7	17774.3	17771.7		7098.67	0.00461	0.00159	0.00493	0.00441		1.01243	32.4323	18.9112	14.9479	3.76924		3.76924	3.73716
406.18	34403.6	34369.5	34293.8	34293.8	34294.9	34402.3	34293.8	406.18	36526.4	706.18	36395.5	36534.1	36391.9	36234.1	36091.9		736.18	17755.1	17775.2	17772.2	17772.2	17772.2	17772.3	17772.2	17775.2	17772.2		7099.01	0.00478	0.00169	0.00508	0.00308		1.04311	32.4534	19.0534	14.9581	4.18801		4.18801	4.15866
406.08	34415.2	34496.2	34296.6	34296.6	34298.1	34413.8	34296.6	406.08	36639.4	706.08	36397.8	36545.9	36393.5	36245.9	36093.5		736.08	17795.7	17776.1	17772.8	17772.8	17772.8	17772.8	17772.8	17776	17772.8		7099.37	0.00495	0.00177	0.00517	0.00402		1.07379	32.5029	19.124	14.9884	4.56699		4.56699	4.54289
405.98	34427.6	34593.4	34299.4	34299.4	34301.2	34425.8	34299.4	405.98	36505.4	705.98	36400.1	36557.8	36395.1	36257.8	36095.1		735.98	18023.6	17777	17773.3	17773.3	17773.3	17773.4	17773.3	17776.9	17773.3		7099.71	0.0051	0.00189	0.00532	0.00325		1.10447	32.5563	19.1393	15.0532	4.89486		4.89486	4.87852
405.88	34440.4	34480.7	34302.2	34302.2	34304.4	34438.3	34302.2	405.88	36564.7	705.88	36402.5	36569.5	36396.8	36269.5	36096.8		735.88	17961.6	17777.9	17773.9	17773.9	17773.9	17773.9	17773.9	17777.9	17773.9		7100.07	0.00529	0.00202	0.0054	0.00315		1.13515	32.5923	19.1351	15.1624	5.1613		5.1613	5.15514
405.78	34453.9	34431.8	34305	34305	34307.7	34451.2	34305	405.78	36625.4	705.78	36405	36581	36398.4	36281	36098.4		735.78	17894.5	17778.9	17774.4	17774.4	17774.4	17774.5	17774.4	17778.8	17774.4		7100.43	0.0055	0.00214	0.00559	0.00342		1.16583	32.5961	19.1661	15.3191	5.35736		5.35736	5.36355
405.68	34468.1	34329	34307.7	34307.7	34311	34464.8	34307.7	405.68	36560.4	705.68	36407.7	36592.2	36400.1	36292.2	36100.1		735.68	17854	17780	17774.9	17774.9	17774.9	17775	17774.9	17779.8	17774.9		7100.77	0.00573	0.00226	0.00581	0.00386		1.1965	32.5586	19.2945	15.5184	5.4757		5.4757	5.49608
405.58	34482.6	34247.8	34310.6	34310.6	34314.4	34478.7	34310.6	405.58	36498.1	705.58	36410.5	36603	36401.7	36303	36101.7		735.58	17892.9	17781	17775.5	17775.5	17775.5	17775.6	17775.5	17780.9	17775.5		7101.13	0.00597	0.00238	0.00602	0.00385		1.22718	32.4764	19.5644	15.7504	5.51091		5.51091	5.54681
405.48	34497.8	34498.5	34313.4	34313.4	34318.1	34493.1	34313.4	405.48	36565.9	705.48	36413.4	36613.3	36403.3	36313.3	36103.3		735.48	17883.8	17782.1	17776	17776	17776	17776.2	17776	17782	17776		7101.47	0.00622	0.0025	0.00621	0.00442		1.25786	32.3554	19.9797	16.0018	5.45959		5.45959	5.5118
405.38	34513.5	34355.6	34316.1	34316.1	34321.8	34507.8	34316.1	405.38	36477.9	705.38	36416.6	36623	36405	36323	36105		735.38	17924.2	17783.3	17776.6	17776.6	17776.6	17776.7	17776.6	17783.2	17776.6		7101.83	0.00646	0.00263	0.00632	0.00492		1.28854	32.2324	20.5045	16.2586	5.32056		5.32056	5.38925
405.28	34529.6	34426.2	34318.9	34318.9	34325.7	34522.8	34318.9	405.28	36543.2	705.28	36419.9	36631.9	36406.6	36331.9	36106.6		735.28	17941	17784.6	17777.1	17777.1	17777.1	17777.3	17777.1	17784.4	17777.1		7102.17	0.0067	0.00275	0.0065	0.00505		1.31922	32.2512	21.0809	16.5073	5.09489		5.09489	5.17953
405.18	34545.9	34651.2	34321.7	34321.7	34329.8	34537.9	34321.7	405.18	36565.3	705.18	36423.5	36640.1	36408.2	36340.1	36108.2		735.18	17959.7	17785.9	17777.7	17777.7	17777.7	17777.9	17777.7	17785.7	17777.7		7102.53	0.007	0.00291	0.00671	0.00499		1.3499	32.4508	21.6467	16.7358	4.78587		4.78587	4.88524
405.08	34562.7	34527.3	34324.5	34324.5	34334.1	34553.1	34324.5	405.08	36565.2	705.08	36427.3	36647.3	36409.9	36347.3	36109.9		735.08	17978	17787.2	17778.2	17778.2	17778.2	17778.4	17778.2	17787	17778.2		7102.87	0.00733	0.00309	0.00705	0.00551		1.38058	32.7105	22.144	16.9333	4.39896		4.39896	4.51118
404.98	34579.5	34513.3	34327.3	34327.3	34338.6	34568.1	34327.3	404.98	36733.2	704.98	36431.4	36653.6	36411.5	36353.6	36111.5		734.98	17857.3	17788.7	17778.7	17778.7	17778.7	17779	17778.7	17788.4	17778.7		7103.23	0.0077	0.00319	0.00731	0.00633		1.41126	32.9824	22.5235	17.0911	3.94164		3.94164	4.06417
404.88	34596.3	34608.2	34330.1	34330.1	34343.6	34582.9	34330.1	404.88	36685	704.88	36435.9	36658.9	36413.2	36358.9	36113.2		734.88	17816.5	17790.2	17779.3	17779.3	17779.3	17779.6	17779.3	17789.9	17779.3		7103.57	0.00805	0.00342	0.00756	0.00643		1.44194	33.241	22.7468	17.2022	3.42322		3.42322	3.55295
404.78	34613.1	34619.8	34332.9	34332.9	34348.7	34597.2	34332.9	404.78	36736.6	704.78	36440.6	36663.1	36414.8	36363.1	36114.8		734.78	17833.6	17791.8	17779.8	17779.8	17779.8	17780.2	17779.8	17791.5	17779.8		7103.93	0.00845	0.00359	0.00774	0.00513		1.47262	33.4644	22.7876	17.2616	2.85466		2.85466	2.98791
404.68	34629.4	34872.8	34335.8	34335.8	34354.3	34610.8	34335.8	404.68	36714.2	704.68	36445.8	36666.2	36416.4	36366.2	36116.4		734.68	17914.9	17793.5	17780.4	17780.4	17780.4	17780.8	17780.4	17793.2	17780.4		7104.28	0.00882	0.00375	0.00801	0.00632		1.5033	33.6324	22.6333	17.2666	2.24829		2.24829	2.38086
404.58	34645.5	34576.8	34338.4	34338.4	34360.3	34623.6	34338.4	404.58	36812.6	704.58	36451.4	36668.1	36418.1	36368.1	36118.1		734.58	17903.1	17795.4	17780.9	17780.9	17780.9	17781.4	17780.9	17794.9	17780.9		7104.63	0.00923	0.00395	0.00829	0.00649		1.53398	33.7278	22.2851	17.2162	1.61784		1.61784	1.74472
404.48	34660.9	34633.8	34341.3	34341.3	34366.9	34635.2	34341.3	404.48	36823.9	704.48	36457.5	36669	36419.7	36369	36119.7		734.48	17855.1	17797.3	17781.5	17781.5	17781.5	17782	17781.5	17796.8	17781.5		7104.98	0.00972	0.00413	0.00862	0.00757		1.56466	33.7383	21.7583	17.1115	0.9796		0.9796	1.09344
404.38	34675.7	34351.3	34344	34344	34374.2	34645.5	34344	404.38	36630.9	704.38	36464.2	36668.7	36421.3	36368.7	36121.3		734.38	18030.7	17799.3	17782	17782	17782	17782.6	17782	17798.8	17782		7105.33	0.0103	0.00438	0.00898	0.00771		1.59534	33.6626	21.082	16.9556	0.36927		0.36927	0.44377
404.28	34689.4	34440.4	34346.8	34346.8	34382.1	34654.2	34346.8	404.28	36719	704.28	36471.4	36667.3	36423	36367.3	36123		734.28	17949.8	17801.5	17782.6	17782.6	17782.6	17783.2	17782.6	17800.9	17782.6		7105.68	0.01095	0.00464	0.00928	0.00893		1.62602	33.5215	20.2979	16.7531	0.36379		0.36379	0.22332
404.18	34702.5	34374	34349.7	34349.7	34390.7	34661.4	34349.7	404.18	36668.5	704.18	36479.3	36664.9	36424.6	36364.9	36124.6		734.18	17905.2	17803.8	17783.1	17783.1	17783.1	17783.8	17783.1	17803.1	17783.1		7106.04	0.01161	0.00488	0.0096	0.0093		1.6567	33.3857	19.4594	16.5103	0.93072		0.93072	0.82859
404.08	34714.5	34682.2	34352.4	34352.4	34400.1	34666.8	34352.4	404.08	36765.2	704.08	36487.9	36661.5	36426.3	36361.5	36126.3		734.08	17913.8	17806.3	17783.6	17783.6	17783.6	17784.5	17783.6	17805.5	17783.6		7106.38	0.01228	0.00511	0.01	0.009		1.68738	33.4081	18.6336	16.2348	1.48351		1.48351	1.40644
403.98	34725.8	34770.3	34355.2	34355.2	34410.6	34670.2	34355.2	403.98	36758	703.98	36497.3	36657.1	36427.9	36357.1	36127.9		733.98	17855.3	17808.9	17784.2	17784.2	17784.2	17785.1	17784.2	17808	17784.2		7106.74	0.01301	0.00539	0.01045	0.00905		1.71806	33.7473	17.9081	15.9353	1.98934		1.98934	1.93606
403.88	34736.1	34753.2	34357.9	34357.9	34422.2	34672.1	34357.9	403.88	36666.9	703.88	36507.6	36651.9	36429.5	36351.9	36129.5		733.88	17898.8	17811.7	17784.7	17784.7	17784.7	17785.8	17784.7	17810.7	17784.7		7107.08	0.0138	0.00562	0.01088	0.01067		1.74874	34.4071	17.4058	15.621	2.43606		2.43606	2.40664
403.78	34745.8	34797.4	34360.8	34360.8	34434.8	34671.8	34360.8	403.78	36671.8	703.78	36518.9	36645.9	36431.2	36345.9	36131.2		733.78	17746.4	17814.7	17785.3	17785.3	17785.3	17786.4	17785.3	17813.5	17785.3		7107.44	0.01484	0.00594	0.01162	0.01031		1.77942	35.3045	17.2414	15.3018	2.81522		2.81522	2.80962
403.68	34755.2	34780.8	34363.7	34363.7	34448.8	34669.9	34363.7	403.68	36742.6	703.68	36531.2	36639.2	36432.8	36339.2	36132.8		733.68	17824.3	17817.8	17785.8	17785.8	17785.8	17787.1	17785.8	17816.5	17785.8		7107.78	0.01617	0.00632	0.01204	0.00975		1.8101	36.3724	17.3344	14.9875	3.12074		3.12074	3.13843
403.58	34764.4	34753.9	34366.3	34366.3	34464.4	34666.3	34366.3	403.58	36883.4	703.58	36544.6	36632	36434.4	36332	36134.4		733.58	17946	17821.2	17786.4	17786.4	17786.4	17787.8	17786.4	17819.7	17786.4		7108.14	0.01768	0.0067	0.01264	0.01054		1.84078	37.5638	17.4671	14.6877	3.34868		3.34868	3.38861
403.48	34773.9	34664.6	34369.2	34369.2	34481.7	34661.4	34369.2	403.48	36722.3	703.48	36559.3	36624.3	36436.1	36324.3	36136.1		733.48	17880.1	17824.8	17786.9	17786.9	17786.9	17788.6	17786.9	17823.1	17786.9		7108.49	0.01925	0.00708	0.01338	0.01155		1.87146	38.8407	17.5061	14.4113	3.49724		3.49724	3.55786
403.38	34783.8	34847.1	34371.9	34371.9	34500.6	34655.1	34371.9	403.38	36739.4	703.38	36575.4	36616.2	36437.7	36316.2	36137.7		733.38	18014.2	17828.6	17787.4	17787.5	17787.4	17789.3	17787.4	17826.7	17787.4		7108.84	0.02109	0.00749	0.01418	0.01273		1.90214	40.1675	17.406	14.1664	3.56674		3.56674	3.64608
403.28	34794.8	34794.8	34374.8	34374.8	34521.8	34647.8	34374.8	403.28	36753	703.28	36592.9	36607.9	36439.4	36307.9	36139.4		733.28	17883.1	17832.6	17788	17788	17788	17790.1	17788	17830.5	17788		7109.19	0.02307	0.0079	0.01514	0.01241		1.93282	41.5097	17.1669	13.9596	3.55959		3.55959	3.65538
403.18	34807.1	34783.1	34377.6	34377.6	34544.8	34639.7	34377.6	403.18	36748.6	703.18	36612	36599.4	36441	36299.4	36141		733.18	17945.1	17836.9	17788.5	17788.6	17788.5	17790.9	17788.5	17834.6	17788.5		7109.55	0.02573	0.0084	0.01635	0.0128		1.9635	42.8329	16.8175	13.7952	3.48014		3.48014	3.59003
403.08	34821	34912.7	34380.3	34380.3	34570.5	34630.8	34380.3	403.08	36814.4	703.08	36632.7	36590.8	36442.6	36290.8	36142.6		733.08	17820.3	17841.5	17789.1	17789.1	17789.1	17791.7	17789.1	17838.8	17789.1		7109.89	0.02984	0.009	0.01752	0.01401		1.99418	44.104	16.428	13.6752	3.33468		3.33468	3.45637
402.98	34837.1	34984.8	34383.2	34383.2	34598.6	34621.5	34383.2	402.98	36863.3	702.98	36655.3	36582.3	36444.3	36282.3	36144.3		732.98	18019.2	17846.3	17789.6	17789.6	17789.6	17792.5	17789.6	17843.3	17789.6		7110.25	0.0363	0.0098	0.01949	0.01563		2.02485	45.2917	16.3355	13.5989	3.13125		3.13125	3.26274
402.88	34855.7	35071.1	34386	34386	34629.4	34612.1	34385.8	402.88	36725.2	702.88	36679.7	36573.9	36445.9	36273.9	36145.9		732.88	17940.9	17851.3	17790.2	17790.2	17790.2	17793.4	17790.2	17848.1	17790.2		7110.59	0.04489	0.01063	0.02212	0.01741		2.05553	46.3673	16.7088	13.5645	2.87962		2.87962	3.01941
402.78	34876.9	35122.9	34388.7	34388.7	34663.2	34602.4	34388.7	402.78	36905.2	702.78	36706.1	36565.6	36447.5	36265.6	36147.5		732.78	17920.8	17856.7	17790.7	17790.7	17790.7	17794.3	17790.7	17853	17790.7		7110.95	0.05763	0.0116	0.02576	0.01909		2.08621	47.3057	17.1092	13.5712	2.59131		2.59131	2.73866
402.68	34901.4	34996.9	34391.6	34391.6	34699.8	34593	34391.6	402.68	36977.3	702.68	36734.4	36557.7	36449.2	36257.7	36149.2		732.68	17830.7	17862.2	17791.3	17791.3	17791.3	17795.2	17791.3	17858.2	17791.3		7111.3	0.07524	0.01271	0.03094	0.02136		2.11689	48.0861	17.4399	13.6195	2.27984		2.27984	2.43495
402.58	34929	34931.8	34394.4	34394.4	34739.6	34583.6	34394.2	402.58	36985.4	702.58	36764.7	36550.1	36450.8	36250.1	36150.8		732.58	17961	17868.1	17791.8	17791.8	17791.8	17796.2	17791.8	17863.6	17791.8		7111.65	0.09962	0.0141	0.03922	0.02399		2.14757	48.6925	17.6824	13.7088	1.9614		1.9614	2.12548
402.48	34960.1	35054.6	34397.1	34397.2	34782.4	34574.6	34397.1	402.48	36893.8	702.48	36797	36542.8	36452.5	36242.8	36152.5		732.48	17824.9	17874.2	17792.3	17792.4	17792.3	17797.3	17792.3	17869.2	17792.3		7112	0.13221	0.01615	0.04975	0.02875		2.17825	49.1142	17.8595	13.8356	1.6562		1.6562	1.83114
402.38	34994.6	35154.6	34399.9	34400.2	34828.2	34565.8	34399.9	402.38	36904.3	702.38	36831.1	36536	36454.1	36236	36154.1		732.38	17970.5	17880.5	17792.9	17792.9	17792.9	17798.3	17792.9	17875	17792.9		7112.35	0.1713	0.02008	0.06163	0.03114		2.20893	49.3456	18.0405	13.9933	1.39059		1.39059	1.57746
402.28	35032.2	35281.3	34402.8	34403.1	34876.7	34557.4	34402.7	402.28	36915.8	702.28	36866.7	36529.6	36455.7	36229.6	36155.7		732.28	17895.8	17887	17793.4	17793.5	17793.4	17799.5	17793.4	17880.9	17793.4		7112.7	0.20625	0.02676	0.07411	0.03865		2.23961	49.3865	18.3301	14.1734	1.19791		1.19791	1.39338
402.18	35072.7	35036.1	34405.7	34406.2	34927.5	34549.7	34405.5	402.18	36948.9	702.18	36903.7	36523.8	36457.4	36223.8	36157.4		732.18	17944.6	17893.7	17794	17794.1	17794	17800.7	17794	17887	17794		7113.05	0.23031	0.03495	0.08606	0.04641		2.27029	49.2416	18.8156	14.3669	1.10974		1.10974	1.30278
402.08	35115.9	34942.1	34408.5	34409.6	34980.3	34542.3	34408.2	402.08	37101.5	702.08	36941.5	36518.4	36459	36218.4	36159		732.08	17938	17900.5	17794.5	17794.6	17794.5	17801.9	17794.5	17893	17794.5		7113.41	0.24942	0.04273	0.09632	0.05467		2.30097	48.9201	19.5157	14.5643	1.13235		1.13235	1.30861
401.98	35160.9	35114.8	34411.3	34413	35034.2	34535.6	34411.1	401.98	37110.3	701.98	36979.6	36513.5	36460.6	36213.5	36160.6		731.98	17888.9	17907.4	17795.1	17795.2	17795.1	17803.2	17795.1	17899.1	17795.1		7113.75	0.26515	0.04778	0.10513	0.06221		2.33165	48.4348	20.3873	14.7565	1.23563		1.23563	1.3871
401.88	35206.8	35428.1	34414.2	34416.8	35088	34529.2	34413.9	401.88	36907.1	701.88	37017.3	36509.1	36462.3	36209.1	36162.3		731.88	17842.3	17914.3	17795.6	17795.7	17795.6	17804.6	17795.6	17905.1	17795.6		7114.11	0.27964	0.05191	0.11088	0.06874		2.36233	47.8019	21.3611	14.935	1.37618		1.37618	1.50252
401.78	35252.6	35284.5	34417.1	34420.8	35140.9	34523.6	34416.6	401.78	37152.7	701.78	37053.7	36505.2	36463.9	36205.2	36163.9		731.78	17939.2	17921.1	17796.1	17796.3	17796.1	17806.1	17796.1	17911	17796.1		7114.46	0.29477	0.05782	0.11263	0.07318		2.39301	47.0397	22.3628	15.0916	1.51968		1.51968	1.62374
401.68	35296.9	35297.7	34420.1	34425.6	35191.3	34518.2	34419.4	401.68	37223.8	701.68	37087.8	36501.8	36465.6	36201.8	36165.6		731.68	18002.2	17927.7	17796.7	17796.9	17796.7	17807.7	17796.7	17916.6	17796.7		7114.8	0.31012	0.06342	0.11137	0.07378		2.42369	46.168	23.3224	15.2196	1.64447		1.64447	1.7294
401.58	35338.5	35116.8	34423.1	34431	35237.6	34513.5	34422.2	401.58	37283.8	701.58	37118.6	36498.9	36467.2	36198.9	36167.2		731.58	17889.7	17934.2	17797.2	17797.4	17797.2	17809.3	17797.2	17921.9	17797.2		7115.16	0.32282	0.06377	0.10783	0.07116		2.45437	45.2076	24.1781	15.313	1.73799		1.73799	1.80644
401.48	35376	35174.8	34426.1	34437.3	35278.3	34509.2	34425	401.48	37265.2	701.48	37145.1	36496.4	36468.8	36196.4	36168.8		731.48	18049.5	17940.2	17797.8	17798	17797.8	17811.1	17797.8	17926.7	17797.8		7115.5	0.33141	0.06062	0.10444	0.06559		2.48505	44.1791	24.8789	15.3675	1.79344		1.79344	1.84774
401.38	35407.8	35131.7	34429.2	34444.8	35311.7	34505.4	34427.8	401.38	37417.6	701.38	37166.2	36494.4	36470.5	36194.4	36170.5		731.38	17822.7	17945.9	17798.3	17798.6	17798.3	17813	17798.3	17931	17798.3		7115.86	0.33754	0.05824	0.10317	0.06307		2.51573	43.1028	25.3874	15.3804	1.80782		1.80782	1.85024
401.28	35433	35701.1	34432.5	34453.7	35336.6	34501.9	34430.6	401.28	37345.4	701.28	37181.2	36492.7	36472.1	36192.7	36172.1		731.28	17869.2	17951.1	17798.9	17799.1	17798.9	17815	17798.9	17934.8	17798.9		7116.21	0.34151	0.05748	0.10441	0.06056		2.54641	41.9981	25.6815	15.3505	1.78073		1.78073	1.81385
401.18	35450.7	35556.9	34435.8	34464.2	35351.7	34499.1	34433.4	401.18	37324.7	701.18	37189.4	36491.4	36473.7	36191.4	36173.7		731.18	17916.3	17955.8	17799.4	17799.7	17799.4	17817.1	17799.4	17937.8	17799.4		7116.57	0.34465	0.05763	0.1085	0.06232		2.57709	40.8832	25.755	15.2784	1.71374		1.71374	1.74067
401.08	35460.4	35316.4	34439.2	34476.4	35356.5	34496.6	34436.1	401.08	37507.8	701.08	37190.5	36490.5	36475.4	36190.5	36175.4		731.08	17935.5	17959.8	17799.9	17800.3	17799.9	17819.3	17799.9	17940	17799.9		7116.91	0.34822	0.05859	0.11479	0.06398		2.60777	39.7747	25.6178	15.1668	1.60994		1.60994	1.63448
400.98	35462.4	35550.6	34443	34490.8	35351.1	34494.4	34438.9	400.98	37450.9	700.98	37184.5	36489.9	36477	36189.9	36177		730.98	17912.5	17963.1	17800.5	17800.9	17800.5	17821.7	17800.5	17941.5	17800.5		7117.26	0.35382	0.06053	0.12272	0.06859		2.63845	38.6881	25.2941	15.0201	1.47362		1.47362	1.50037
400.88	35457.2	35434.5	34446.9	34507.3	35335.7	34492.7	34441.8	400.88	37396.3	700.88	37171.9	36489.6	36478.7	36189.6	36178.7		730.88	17853.3	17965.9	17801	17801.5	17801	17824.3	17801	17942.1	17801		7117.62	0.36295	0.06263	0.13261	0.07591		2.66913	37.6373	24.82	14.8449	1.30996		1.30996	1.34443
400.78	35445.8	35329.1	34450.9	34526.1	35311.1	34491.2	34444.5	400.78	37542.1	700.78	37153.2	36489.5	36480.3	36189.5	36180.3		730.78	18005.5	17967.9	17801.6	17802.1	17801.6	17827	17801.6	17941.9	17801.6		7117.96	0.37567	0.06409	0.14317	0.0867		2.69981	36.6347	24.2402	14.6502	1.12484		1.12484	1.17356
400.68	35429.2	35300.6	34455.4	34547.1	35278.7	34490.1	34447.3	400.68	37688.3	700.68	37129.3	36489.6	36481.9	36189.6	36181.9		730.68	18058.4	17969.3	17802.1	17802.7	17802.1	17830	17802.1	17940.9	17802.1		7118.32	0.39291	0.06539	0.15388	0.09565		2.73049	35.6918	23.6041	14.4476	0.92458		0.92458	0.99542
400.58	35409.2	35603.6	34460.2	34569.9	35239.9	34489.2	34450.1	400.58	37721.6	700.58	37101.2	36490	36483.6	36190	36183.6		730.58	17941.3	17970.2	17802.7	17803.3	17802.7	17833.1	17802.7	17939.1	17802.7		7118.67	0.41097	0.0668	0.16534	0.10709		2.76117	34.8187	22.962	14.2526	0.71579		0.71579	0.81855
400.48	35386.5	35411.7	34465.7	34594.3	35196.6	34488.8	34452.9	400.48	37435.2	700.48	37070	36490.6	36485.2	36190.6	36185.2		730.48	17846.5	17970.6	17803.2	17804	17803.2	17836.4	17803.2	17936.6	17803.2		7119.01	0.43162	0.06889	0.17821	0.11972		2.79184	34.0247	22.3605	14.0854	0.5052		0.5052	0.65302
400.38	35362.7	35122.3	34471.5	34619.7	35150.1	34488.4	34455.8	400.38	37594	700.38	37036.6	36491.3	36486.8	36191.3	36186.8		730.38	17998.7	17970.6	17803.8	17804.6	17803.8	17840	17803.8	17933.5	17803.8		7119.37	0.45784	0.07263	0.1921	0.13369		2.82252	33.3188	21.8397	13.9691	0.29984		0.29984	0.51174
400.28	35338.5	35428.7	34478.1	34645.5	35102.1	34488.3	34458.4	400.28	37508.9	700.28	37002.1	36492.1	36488.5	36192.1	36188.5		730.28	18164.7	17970.3	17804.3	17805.3	17804.3	17843.8	17804.3	17929.8	17804.3		7119.72	0.48613	0.07837	0.2061	0.14963		2.8532	32.7133	21.4304	13.9223	0.11064		0.11064	0.41181
400.18	35314.7	35375.7	34485.4	34670.8	35053.7	34488.4	34461.3	400.18	37664.5	700.18	36967.3	36493.1	36490.1	36193.1	36190.1		730.18	18081.7	17969.8	17804.8	17805.9	17804.8	17847.9	17804.8	17925.7	17804.8		7120.08	0.51434	0.08632	0.22337	0.1665		2.88388	32.2656	21.1515	13.9453	0.09535		0.09535	0.36927
400.08	35291.4	35375.1	34493.7	34695	35005.9	34488.9	34464	400.08	37619.9	700.08	36932.8	36494.2	36491.8	36194.2	36191.8		730.08	18025.5	17969.3	17805.4	17806.6	17805.4	17852.2	17805.4	17921.3	17805.4		7120.42	0.5411	0.0958	0.24088	0.18673		2.91456	32.3496	21.0093	14.0172	0.24657		0.24657	0.38104
399.98	35268.8	35266.8	34503.2	34716.9	34959.9	34489.5	34466.8	399.98	37651.3	699.98	36899.3	36495.4	36493.4	36195.4	36193.4		729.98	18124.1	17968.8	17805.9	17807.3	17805.9	17856.8	17805.9	17916.5	17805.9		7120.77	0.56675	0.10713	0.25916	0.20799		2.94524	32.6416	20.9967	14.1098	0.37977		0.37977	0.42192
399.88	35246.7	35135.1	34513.8	34735.7	34915.9	34490.2	34469.7	399.88	37787.8	699.88	36867.1	36496.6	36495	36196.6	36195		729.88	18053.6	17968.4	17806.5	17808	17806.5	17861.7	17806.5	17911.6	17806.5		7121.13	0.59161	0.12118	0.28103	0.22997		2.97592	32.8642	21.0943	14.1993	0.48581		0.48581	0.46699
399.78	35225.1	35202.4	34525.9	34750.7	34874.6	34491.2	34472.4	399.78	37858.8	699.78	36836.6	36498	36496.7	36198	36196.7		729.78	17985.7	17968.4	17807	17808.8	17807	17867	17807	17906.7	17807		7121.47	0.61666	0.13887	0.30446	0.25344		3.0066	33.0006	21.273	14.2696	0.56177		0.56177	0.50189
399.68	35203.8	35086.5	34539.9	34761.2	34836.2	34492.2	34475.2	399.68	37696	699.68	36807.9	36499.4	36498.3	36199.4	36198.3		729.68	17975.2	17968.6	17807.6	17809.5	17807.6	17872.6	17807.6	17901.7	17807.6		7121.82	0.64373	0.16442	0.32995	0.28475		3.03728	33.0549	21.497	14.3101	0.60636		0.60636	0.51993
399.58	35182.8	35237.1	34555.8	34766.8	34800.8	34493.6	34478.1	399.58	37670.2	699.58	36781.1	36500.8	36500	36200.8	36200		729.58	18118.1	17969.3	17808.1	17810.3	17808.1	17878.5	17808.1	17896.7	17808.1		7122.18	0.67078	0.20076	0.35961	0.31749		3.06796	33.0383	21.7281	14.315	0.61964		0.61964	0.51869
399.48	35162.1	35216.7	34573.8	34767.4	34768.5	34494.9	34480.8	399.48	37800.4	699.48	36756.4	36502.2	36501.6	36202.2	36201.6		729.48	18094.4	17970.4	17808.6	17811.1	17808.6	17884.8	17808.6	17891.8	17808.6		7122.52	0.69215	0.24158	0.39278	0.35308		3.09864	32.9699	21.9296	14.2813	0.60324		0.60324	0.49819
399.38	35142	35123.8	34594.1	34763.4	34739.1	34496.2	34483.7	399.38	37741.9	699.38	36733.6	36503.7	36503.2	36203.7	36203.2		729.38	17987.2	17972.1	17809.2	17811.9	17809.2	17891.5	17809.2	17887.1	17809.2		7122.87	0.71001	0.28681	0.42595	0.39432		3.12932	32.8817	22.07	14.2086	0.56071		0.56071	0.45993
399.28	35122.8	34957.7	34616.7	34754.7	34712.7	34497.9	34486.3	399.28	37777.6	699.28	36712.7	36505.3	36504.9	36205.3	36204.9		729.28	18130.5	17974.4	17809.7	17812.8	17809.7	17898.5	17809.7	17882.6	17809.7		7123.23	0.72568	0.33482	0.46131	0.43703		3.16	32.825	22.1254	14.0985	0.49866		0.49866	0.40644
399.18	35104.7	35071.1	34641.4	34742.1	34689.2	34499.6	34489.2	399.18	37836.5	699.18	36693.7	36506.8	36506.5	36206.8	36206.5		729.18	18008.3	17977.2	17810.3	17813.7	17810.3	17905.9	17810.3	17878.2	17810.3		7123.58	0.73907	0.38106	0.49686	0.47843		3.19068	32.8617	22.0821	13.9541	0.42911		0.42911	0.34094
399.08	35087.8	35109.2	34667.8	34726.3	34668.2	34501.3	34492.1	399.08	37564.9	699.08	36676.4	36508.4	36508.1	36208.4	36208.1		729.08	18060.7	17980.7	17810.8	17814.6	17810.8	17913.7	17810.8	17874.1	17810.8		7123.94	0.75299	0.42992	0.53309	0.51679		3.22136	33.0195	21.9379	13.78	0.37424		0.37424	0.26732
398.98	35071.9	34887.4	34695.2	34708.1	34649.6	34503.3	34494.8	398.98	37786.7	698.98	36660.9	36510	36509.8	36210	36209.8		728.98	18126.8	17984.8	17811.4	17815.6	17811.4	17921.8	17811.4	17870.1	17811.4		7124.28	0.76772	0.48105	0.56952	0.56152		3.25204	33.2734	21.702	13.5818	0.36701		0.36701	0.19038
398.88	35056.5	35028	34722.2	34688.6	34633.3	34505.2	34497.6	398.88	37733.2	698.88	36646.8	36511.6	36511.4	36211.6	36211.4		728.88	17971	17989.5	17811.9	17816.6	17811.9	17930.3	17811.9	17866.4	17811.9		7124.63	0.78117	0.5271	0.60616	0.60958		3.28272	33.5827	21.394	13.3667	0.42755		0.42755	0.1179
398.78	35040.3	35068.7	34746.8	34668.3	34619.1	34507.3	34500.3	398.78	37648.9	698.78	36634.3	36513.2	36513.1	36213.2	36213.1		728.78	18056.5	17994.8	17812.5	17817.7	17812.5	17939	17812.5	17863	17812.5		7124.99	0.7931	0.57079	0.64567	0.65476		3.3134	33.916	21.0418	13.1457	0.54162		0.54162	0.07349
398.68	35022	35065.7	34767	34648.3	34606.8	34509.4	34503.2	398.68	37400.6	698.68	36623	36514.8	36514.7	36214.8	36214.7		728.68	18014.2	18000.6	17813	17818.8	17813	17948.1	17813	17859.8	17813		7125.33	0.80341	0.61225	0.68263	0.69035		3.34408	34.2513	20.6766	13.1127	0.68424		0.68424	0.09744
398.58	35000.1	35285.6	34780.9	34629.3	34596.2	34511.6	34506	398.58	37535.5	698.58	36613	36516.4	36516.3	36216.4	36216.3		728.58	17947.7	18007	17813.5	17819.9	17813.5	17957.3	17813.5	17856.8	17813.5		7125.68	0.81258	0.65285	0.7204	0.74593		3.37476	34.5729	20.3279	13.3313	0.83745		0.83745	0.15223
398.48	34973.4	35059.1	34786.9	34611.8	34587.2	34513.8	34508.7	398.48	37423.6	698.48	36604.2	36518	36518	36218	36218		728.48	18014	18013.7	17814.1	17821.2	17814.1	17966.7	17814.1	17854	17814.1		7126.04	0.82168	0.69668	0.76261	0.78182		3.40544	34.869	20.0159	13.5483	0.98963		0.98963	0.20578
398.38	34941.8	34884.3	34784.8	34596	34579.5	34516.1	34511.6	398.38	37257	698.38	36596.3	36519.6	36519.6	36219.6	36219.6		728.38	18047.3	18020.8	17814.6	17822.5	17814.6	17976.1	17814.6	17851.4	17814.6		7126.39	0.83146	0.74705	0.80513	0.82534		3.43612	35.1311	19.7464	13.7502	1.13258		1.13258	0.2502
398.28	34906.1	35032.5	34775.1	34582.5	34573.1	34518.4	34514.2	398.28	37267	698.28	36589.5	36521.3	36521.2	36221.3	36221.2		728.28	18134.2	18028.1	17815.2	17823.9	17815.2	17985.5	17815.2	17849.1	17815.2		7126.73	0.84285	0.81146	0.84919	0.87353		3.4668	35.3531	19.5092	13.9306	1.26008		1.26008	0.28272
398.18	34867.8	34894.3	34759.3	34571.1	34567.8	34520.7	34517.1	398.18	37183.3	698.18	36583.4	36522.9	36522.9	36222.9	36222.9		728.18	18033.1	18035.6	17815.7	17825.3	17815.7	17994.7	17815.7	17846.9	17815.7		7127.09	0.85506	0.87867	0.89773	0.91391		3.49748	35.531	19.2821	14.0844	1.36723		1.36723	0.30218
398.08	34828.8	35022.9	34739.7	34561.9	34563.4	34523.1	34519.9	398.08	37283.9	698.08	36578.2	36524.5	36524.5	36224.5	36224.5		728.08	18115.9	18043	17816.3	17826.9	17816.3	18003.6	17816.3	17845	17816.3		7127.44	0.86674	0.93796	0.9442	0.96135		3.52816	35.6627	19.0399	14.2078	1.45028		1.45028	0.30831
397.98	34790.8	34999.7	34718.2	34554.9	34560.2	34525.7	34522.7	397.98	37034.3	697.98	36573.7	36526.2	36526.2	36226.2	36226.2		727.98	17997	18050.2	17816.8	17828.5	17816.8	18012.1	17816.8	17843.2	17816.8		7127.79	0.87846	0.98964	0.98759	0.99823		3.55884	35.7478	18.7615	14.2981	1.50659		1.50659	0.30158
397.88	34755.6	34909.1	34696.5	34549.8	34557.6	34528.1	34525.5	397.88	37004.1	697.88	36569.8	36527.8	36527.8	36227.8	36227.8		727.88	18031	18057.1	17817.3	17830.3	17817.3	18020	17817.4	17841.6	17817.3		7128.13	0.89026	1.03645	1.02731	1.04955		3.58952	35.787	18.4359	14.3541	1.53461		1.53461	0.283
397.78	34723.7	34838.6	34675.9	34546.2	34555.7	34530.6	34528.2	397.78	36958.5	697.78	36566.6	36529.4	36529.4	36229.4	36229.4		727.78	18118.9	18063.6	17817.9	17832.1	17817.9	18027.1	17817.9	17840.1	17817.9		7128.49	0.90315	1.08293	1.06803	1.08452		3.62019	35.7816	18.0629	14.3753	1.53394		1.53394	0.25413
397.68	34695.8	34669.9	34657.2	34544.1	34554.4	34533.2	34531.1	397.68	36792.7	697.68	36563.8	36531.1	36531.1	36231.1	36231.1		727.68	18142.9	18069.4	17818.4	17834.1	17818.4	18033.4	17818.5	17838.8	17818.4		7128.84	0.91899	1.1351	1.10285	1.11558		3.65087	35.7335	17.6532	14.3628	1.50539		1.50539	0.21704
397.58	34671.8	34998.2	34640.6	34543.2	34553.7	34535.7	34533.9	397.58	36779.6	697.58	36561.5	36532.7	36532.7	36232.7	36232.7		727.58	17984	18074.5	17819	17836.2	17819	18038.6	17819	17837.6	17819		7129.19	0.93732	1.18852	1.13337	1.15515		3.68155	35.6442	17.2269	14.3188	1.45102		1.45102	0.17438
397.48	34651.5	34704.3	34626.4	34543.2	34553.6	34538.2	34536.6	397.48	36768.2	697.48	36559.7	36534.3	36534.3	36234.3	36234.3		727.48	18105.9	18078.6	17819.5	17838.5	17819.5	18042.6	17819.6	17836.6	17819.5		7129.55	0.956	1.23353	1.16278	1.18795		3.71223	35.5145	16.8143	14.2465	1.37422		1.37422	0.12985
397.38	34634.7	34923.4	34614.4	34543.9	34553.7	34540.9	34539.4	397.38	36649.1	697.38	36558.3	36536	36536	36236	36236		727.38	18119.9	18081.8	17820.1	17840.9	17820.1	18045.4	17820.1	17835.7	17820.1		7129.89	0.97199	1.2638	1.18679	1.21538		3.74291	35.3447	16.4718	14.1501	1.27985		1.27985	0.09013
397.28	34621.1	34552.2	34604.6	34545.3	34554.3	34543.5	34542.3	397.28	36753.4	697.28	36557.1	36537.6	36537.6	36237.6	36237.6		727.28	18145	18084	17820.6	17843.4	17820.6	18046.9	17820.7	17834.9	17820.6		7130.24	0.98586	1.28343	1.20665	1.24271		3.77359	35.1337	16.3506	14.0348	1.17447		1.17447	0.0703
397.18	34609.9	34623	34596.6	34547.1	34555.2	34546.2	34545	397.18	36602.8	697.18	36556.4	36539.3	36539.3	36239.3	36239.3		727.18	18040.5	18085.1	17821.2	17846.2	17821.2	18047	17821.2	17834.2	17821.2		7130.6	0.99778	1.29459	1.22254	1.24851		3.80427	34.8796	16.4981	13.9067	1.06651		1.06651	0.08433
397.08	34601.2	34736.1	34590.3	34549.2	34556.4	34548.9	34547.8	397.08	36468.9	697.08	36555.8	36540.9	36540.9	36240.9	36240.9		727.08	18074.4	18085.2	17821.7	17849.1	17821.7	18045.8	17821.8	17833.6	17821.7		7130.95	1.00735	1.30031	1.23671	1.25463		3.83495	34.5802	16.6798	13.7727	0.9665		0.9665	0.11661
396.98	34594.3	34703.8	34585.5	34551.4	34557.8	34551.4	34550.6	396.98	36597.8	696.98	36555.6	36542.5	36542.5	36242.5	36242.5		726.98	17986	18084.2	17822.2	17852.2	17822.2	18043.4	17822.3	17833.1	17822.2		7131.3	1.01443	1.30484	1.24817	1.2595		3.86563	34.2338	16.8042	13.6411	0.88659		0.88659	0.15092
396.88	34589.2	34623.8	34581.9	34554	34559.4	34554.2	34553.4	396.88	36753.6	696.88	36555.5	36544.2	36544.2	36244.2	36244.2		726.88	18002.5	18082.4	17822.8	17855.6	17822.8	18039.7	17822.9	17832.6	17822.8		7131.64	1.01704	1.31134	1.25668	1.26441		3.89631	33.8416	16.8538	13.5218	0.83838		0.83838	0.18097
396.78	34585.3	34547.7	34579.3	34556.6	34561.2	34556.8	34556.2	396.78	36593.1	696.78	36555.7	36545.8	36545.8	36245.8	36245.8		726.78	18009.7	18079.9	17823.3	17859.2	17823.3	18035	17823.4	17832.3	17823.3		7132	1.01416	1.32204	1.2638	1.26019		3.92699	33.4125	16.8319	13.4274	0.82863		0.82863	0.20411
396.68	34582.8	34503.2	34577.7	34559.2	34563.2	34559.6	34558.9	396.68	36543	696.68	36556	36547.4	36547.4	36247.4	36247.4		726.68	18127.5	18076.7	17823.9	17863	17823.9	18029.3	17824	17832	17823.9		7132.35	1.00716	1.33574	1.26788	1.26091		3.95767	32.9849	16.754	13.3711	0.85542		0.85542	0.21907
396.58	34581	34598.8	34576.9	34561.9	34565.2	34562.2	34561.8	396.58	36657.9	696.58	36556.5	36549.1	36549.1	36249.1	36249.1		726.58	18013.4	18073	17824.4	17867.1	17824.4	18022.7	17824.5	17831.8	17824.4		7132.7	0.99775	1.3518	1.26876	1.26451		3.98835	32.7183	16.6487	13.3583	0.90895		0.90895	0.22536
396.48	34584.9	34624.1	34581.4	34569.3	34572.2	34569.8	34569.3	396.48	36586.7	696.48	36557.2	36550.7	36550.7	36250.7	36250.7		726.48	18025.3	18069	17825	17871.5	17825	18015.6	17825.1	17831.7	17825		7133.06	0.98689	1.36632	1.26825	1.27136		4.01903	32.9244	16.5616	13.3776	0.9763		0.9763	0.223
396.38	34589.2	34535.1	34586.4	34576.8	34579.1	34577.1	34576.7	396.38	36432.8	696.38	36557.9	36552.4	36552.4	36252.4	36252.4		726.38	18128.3	18064.9	17825.5	17876.3	17825.5	18007.9	17825.7	17831.6	17825.5		7133.41	0.97486	1.37977	1.26588	1.26297		4.04971	33.4877	16.5491	13.4099	1.04567		1.04567	0.21251
396.28	34594.3	34765.2	34591.9	34584.2	34586.1	34584.6	34584.2	396.28	36601.7	696.28	36558.8	36554	36554	36254	36254		726.28	18156.6	18060.8	17826	17881.3	17826	17999.9	17826.2	17831.6	17826		7133.75	0.96053	1.39036	1.26202	1.26318		4.08039	34.1917	16.6304	13.4396	1.10801		1.10801	0.19484
396.18	34599.8	34466.6	34597.8	34591.7	34593.2	34591.9	34591.7	396.18	36591.1	696.18	36561.5	36557.4	36557.4	36257.4	36257.4		726.18	18131.4	18056.9	17826.6	17886.7	17826.6	17991.6	17826.8	17831.6	17826.6		7134.1	0.94518	1.39495	1.25722	1.25526		4.11107	34.9656	16.7681	13.4583	1.15712		1.15712	0.17138
396.08	34605.6	34795.3	34603.9	34599.2	34600.3	34599.3	34599	396.08	36557.6	696.08	36564.3	36560.7	36560.7	36260.7	36260.7		726.08	18117.9	18053.3	17827.1	17892.4	17827.1	17983.3	17827.4	17831.7	17827.1		7134.46	0.93173	1.39043	1.25143	1.25527		4.14175	35.7801	16.9176	13.4623	1.18931		1.18931	0.14402
395.98	34611.8	34734	34610.4	34606.5	34607.6	34606.8	34606.5	395.98	36616.8	695.98	36567.1	36564.1	36564.1	36264.1	36264.1		725.98	18225.9	18050.2	17827.7	17898.5	17827.7	17975	17828	17831.8	17827.7		7134.81	0.92106	1.37909	1.24493	1.23938		4.17243	36.6147	17.0521	13.4513	1.20297		1.20297	0.1155
395.88	34618.1	34639.5	34617	34614	34614.9	34614.2	34614	395.88	36713.4	695.88	36570.1	36567.4	36567.4	36267.4	36267.4		725.88	18169.6	18047.6	17828.2	17905.1	17828.2	17966.8	17828.5	17831.9	17828.2		7135.16	0.91236	1.36403	1.23929	1.23323		4.20311	37.451	17.1585	13.4281	1.19832		1.19832	0.0902
395.78	34624.7	34827.9	34623.8	34621.5	34622.1	34621.7	34621.5	395.78	36628.6	695.78	36573.1	36570.8	36570.8	36270.8	36270.8		725.78	18134.3	18045.6	17828.8	17912	17828.8	17958.7	17829.1	17832.1	17828.8		7135.5	0.90536	1.34768	1.23359	1.21757		4.23379	38.2705	17.2329	13.3978	1.17726		1.17726	0.0753
395.68	34631.6	34802.2	34630.8	34628.8	34629.4	34629.2	34628.8	395.68	36628.7	695.68	36576.1	36574.2	36574.2	36274.2	36274.2		725.68	18077.2	18044.4	17829.3	17919.4	17829.3	17950.9	17829.7	17832.3	17829.3		7135.86	0.89888	1.32805	1.22827	1.21506		4.26447	39.0549	17.2775	13.3687	1.14319		1.14319	0.0775
395.58	34638.4	34863.9	34637.8	34636.3	34636.8	34636.5	34636.3	395.58	36478.1	695.58	36579.2	36577.5	36577.5	36277.5	36277.5		725.58	18160.4	18043.9	17829.9	17927.2	17829.9	17943.4	17830.3	17832.6	17829.9		7136.21	0.89309	1.30581	1.22339	1.21547		4.29515	39.7859	17.2983	13.3517	1.10096		1.10096	0.09358
395.48	34645.3	34767.6	34644.9	34643.8	34644.2	34644	34643.8	395.48	36682.1	695.48	36582.3	36580.9	36580.9	36280.9	36280.9		725.48	18118.1	18044.2	17830.4	17935.4	17830.4	17936.2	17830.9	17832.8	17830.4		7136.56	0.88891	1.2847	1.21895	1.21988		4.32583	40.4461	17.304	13.3571	1.0566		1.0566	0.11482
395.38	34652.6	34813.7	34652.1	34651.3	34651.7	34651.3	34651.3	395.38	36527.2	695.38	36585.4	36584.3	36584.3	36284.3	36284.3		725.38	18159.6	18045.4	17830.9	17944.2	17830.9	17929.4	17831.5	17833.1	17830.9		7136.91	0.88675	1.2682	1.2142	1.22091		4.35651	41.0193	17.3038	13.3882	1.01689		1.01689	0.13538
395.28	34659.8	34805.8	34659.4	34658.7	34659	34658.8	34658.7	395.28	36625.8	695.28	36588.6	36587.6	36587.6	36287.6	36287.6		725.28	18021	18047.4	17831.5	17953.3	17831.5	17922.9	17832.2	17833.5	17831.5		7137.27	0.88597	1.25463	1.20933	1.20725		4.38719	41.4912	17.3059	13.4401	0.98847		0.98847	0.15232
395.18	34666.9	34763.7	34666.7	34666.2	34666.3	34666.3	34666.2	395.18	36560.9	695.18	36591.8	36591	36591	36291	36291		725.18	18000.2	18050.3	17832	17962.9	17832	17916.8	17832.8	17833.8	17832		7137.62	0.88633	1.2441	1.20457	1.20314		4.41786	41.8496	17.3167	13.5035	0.97662		0.97662	0.1641
395.08	34674.3	34924.7	34674	34673.7	34673.8	34673.7	34673.7	395.08	36651.6	695.08	36595.1	36594.3	36594.3	36294.3	36294.3		725.08	18032.3	18054	17832.6	17973	17832.6	17911.1	17833.4	17834.2	17832.6		7137.96	0.8876	1.23493	1.19953	1.20525		4.44854	42.0851	17.3397	13.5697	0.98387		0.98387	0.16998
394.98	34681.7	34848.6	34681.3	34681.2	34681.3	34681.2	34681.2	394.98	36585	694.98	36598.3	36597.7	36597.7	36297.7	36297.7		724.98	18065	18058.4	17833.1	17983.4	17833.1	17905.8	17834.1	17834.5	17833.1		7138.31	0.88985	1.22479	1.19362	1.20222		4.47922	42.1915	17.3758	13.6317	1.00938		1.00938	0.16971
394.88	34689	35010.3	34688.8	34688.6	34688.7	34688.7	34688.6	394.88	36631	694.88	36601.6	36601.1	36601.1	36301.1	36301.1		724.88	18113.3	18063.6	17833.7	17994.1	17833.7	17900.8	17834.8	17834.9	17833.7		7138.66	0.89354	1.21225	1.18796	1.19292		4.5099	42.166	17.4239	13.6844	1.0494		1.0494	0.16348
394.78	34696.3	35028.9	34696.2	34696.1	34696.2	34696.2	34696.1	394.78	36619.7	694.78	36604.9	36604.4	36604.4	36304.4	36304.4		724.78	17879.6	18069.4	17834.2	18005.1	17834.2	17896.1	17835.4	17835.3	17834.2		7139.02	0.89844	1.19647	1.18013	1.17852		4.54058	42.009	17.4812	13.724	1.09856		1.09856	0.15182
394.68	34703.7	34939.3	34703.7	34703.6	34703.6	34703.6	34703.6	394.68	36574.8	694.68	36608.2	36607.8	36607.8	36307.8	36307.8		724.68	18176.4	18075.8	17834.7	18016.3	17834.7	17891.9	17836.1	17835.8	17834.7		7139.37	0.90336	1.18104	1.17258	1.17704		4.57126	41.7246	17.544	13.7481	1.15131		1.15131	0.13561
394.58	34711.2	34728.4	34711.1	34711.1	34711.1	34711.1	34711.1	394.58	36581.3	694.58	36611.5	36611.2	36611.2	36311.2	36311.2		724.58	18184.3	18082.7	17835.3	18027.7	17835.3	17887.9	17836.8	17836.2	17835.3		7139.72	0.90824	1.16575	1.16515	1.1585		4.60194	41.3205	17.6079	13.7553	1.20286		1.20286	0.11616
394.48	34718.6	34899.2	34718.6	34718.4	34718.6	34718.6	34718.4	394.48	36589.4	694.48	36614.8	36614.5	36614.5	36314.5	36314.5		724.48	18154.2	18089.9	17835.8	18038.9	17835.8	17884.2	17837.6	17836.6	17835.8		7140.07	0.91277	1.15119	1.15733	1.15535		4.63262	40.8072	17.6676	13.7448	1.24968		1.24968	0.09532
394.38	34726.1	34781.6	34725.9	34725.9	34725.9	34725.9	34725.9	394.38	36599.2	694.38	36618.1	36617.9	36617.9	36317.9	36317.9		724.38	18152.1	18097.2	17836.4	18050.1	17836.4	17880.9	17838.3	17837.1	17836.4		7140.43	0.91708	1.13639	1.14888	1.13586		4.6633	40.1983	17.7177	13.7173	1.28966		1.28966	0.07598
394.28	34733.4	34735.1	34733.4	34733.4	34733.4	34733.4	34733.4	394.28	36697.5	694.28	36621.4	36621.3	36621.3	36321.3	36321.3		724.28	18144.7	18104.6	17836.9	18060.9	17836.9	17877.8	17839.1	17837.6	17836.9		7140.78	0.92128	1.12079	1.14109	1.13638		4.69398	39.51	17.753	13.6738	1.32209		1.32209	0.06283
394.18	34740.9	34800.3	34740.9	34740.9	34740.9	34740.9	34740.9	394.18	36722.3	694.18	36624.8	36624.6	36624.6	36324.6	36324.6		724.18	18120.6	18111.8	17837.5	18071.2	17837.5	17875	17839.9	17838	17837.5		7141.12	0.92525	1.10349	1.13267	1.12533		4.72466	38.7602	17.7684	13.6164	1.34747		1.34747	0.06116
394.08	34748.4	34942.3	34748.4	34748.2	34748.4	34748.4	34748.2	394.08	36521.9	694.08	36628.1	36628	36628	36328	36328		724.08	18192.1	18118.6	17838	18080.9	17838	17872.4	17840.7	17838.5	17838		7141.47	0.92823	1.08688	1.12471	1.10175		4.75534	37.9682	17.7599	13.548	1.36736		1.36736	0.07082
393.98	34755.8	34803.9	34755.8	34755.8	34755.8	34755.8	34755.8	393.98	36686.7	693.98	36631.4	36631.3	36631.3	36331.3	36331.3		723.98	18177.4	18124.8	17838.5	18089.8	17838.5	17870.1	17841.6	17839	17838.5		7141.82	0.93004	1.07225	1.11675	1.09848		4.78602	37.1542	17.7248	13.4721	1.384		1.384	0.08609
393.88	34763.2	34693.1	34763.2	34763.2	34763.2	34763.2	34763.2	393.88	36567.7	693.88	36634.8	36634.7	36634.7	36334.7	36334.7		723.88	18096.7	18130.2	17839.1	18097.6	17839.1	17867.9	17842.5	17839.5	17839.1		7142.18	0.93097	1.0595	1.10914	1.0824		4.8167	36.3384	17.6613	13.3941	1.39999		1.39999	0.10204
393.78	34770.8	34826.6	34770.8	34770.8	34770.8	34770.8	34770.8	393.78	36623.2	693.78	36638.1	36638.1	36638.1	36338.1	36338.1		723.78	18140.5	18134.7	17839.6	18104.2	17839.6	17866	17843.4	17840	17839.6		7142.53	0.93107	1.04895	1.10212	1.09042		4.84738	35.5405	17.5696	13.321	1.41778		1.41778	0.11592
393.68	34778.2	34636.1	34778.1	34778.1	34778.1	34778.1	34778.1	393.68	36693.4	693.68	36641.5	36641.4	36641.4	36341.4	36341.4		723.68	18178.7	18138.1	17840.2	18109.4	17840.2	17864.3	17844.4	17840.5	17840.2		7142.88	0.93072	1.03908	1.09505	1.09174		4.87806	34.7793	17.451	13.2636	1.43931		1.43931	0.12628
393.58	34788.4	34950.4	34788.4	34788.4	34788.4	34788.4	34788.4	393.58	36650.7	693.58	36644.8	36644.8	36644.8	36344.8	36344.8		723.58	18206.9	18140.2	17840.7	18113.2	17840.7	17862.8	17845.4	17841	17840.7		7143.23	0.92971	1.02918	1.08797	1.09348		4.90874	34.0718	17.3089	13.2354	1.46557		1.46557	0.13235
393.48	34798.8	34784.7	34798.8	34798.8	34798.8	34798.8	34798.8	393.48	36771	693.48	36648.2	36648.2	36648.2	36348.2	36348.2		723.48	18143.4	18140.9	17841.3	18115.3	17841.3	17861.4	17846.5	17841.5	17841.3		7143.58	0.92811	1.01937	1.08107	1.0795		4.93942	33.4337	17.1484	13.2432	1.49643		1.49643	0.13378
393.38	34809.2	34934.7	34809.2	34809.2	34809.2	34809.2	34809.2	393.38	36692.4	693.38	36651.6	36651.5	36651.5	36351.5	36351.5		723.38	18001.2	18140.3	17841.8	18115.9	17841.8	17860.1	17847.6	17842	17841.8		7143.92	0.9265	1.0117	1.07519	1.0762		4.9701	32.8803	16.9773	13.2776	1.53067		1.53067	0.13059
393.28	34819.5	34914.4	34819.5	34819.5	34819.5	34819.5	34819.5	393.28	36722.4	693.28	36654.9	36654.9	36654.9	36354.9	36354.9		723.28	18239.2	18138.2	17842.4	18114.9	17842.4	17859.1	17848.8	17842.5	17842.4		7144.29	0.92519	1.00634	1.06911	1.0655		5.00078	32.4383	16.8068	13.3224	1.56615		1.56615	0.12307
393.18	34829.8	35209.3	34829.8	34829.8	34829.8	34829.8	34829.8	393.18	36766.9	693.18	36658.3	36658.2	36658.2	36358.2	36358.2		723.18	18185.5	18134.7	17842.9	18112.2	17842.9	17858.1	17850	17843.1	17842.9		7144.63	0.92431	1.00252	1.0636	1.05624		5.03146	32.2434	16.6544	13.3661	1.60014		1.60014	0.11178
393.08	34840.2	35036.1	34840.2	34840.2	34840.2	34840.2	34840.2	393.08	36669.2	693.08	36661.6	36661.6	36661.6	36361.6	36361.6		723.08	18135.7	18130	17843.4	18108.1	17843.4	17857.3	17851.3	17843.6	17843.4		7144.98	0.924	1.00022	1.0591	1.05658		5.06214	32.4067	16.5457	13.4023	1.62972		1.62972	0.09757
392.98	34850.6	34875.9	34850.6	34850.6	34850.6	34850.6	34850.6	392.98	36598.2	692.98	36665	36665	36665	36365	36365		722.98	18196.3	18124.1	17844	18102.7	17844	17856.6	17852.7	17844.1	17844		7145.33	0.92416	0.99896	1.0546	1.04242		5.09282	32.5949	16.5078	13.4272	1.65206		1.65206	0.08165
392.88	34860.9	34982.4	34860.9	34860.9	34860.9	34860.9	34860.9	392.88	36534.2	692.88	36668.4	36668.3	36668.3	36368.3	36368.3		722.88	18173.6	18117.2	17844.5	18096	17844.5	17856	17854.2	17844.6	17844.5		7145.68	0.92509	0.99841	1.05011	1.03541		5.1235	32.7273	16.542	13.4392	1.66474		1.66474	0.06585
392.78	34871.1	34820.8	34871.1	34871.1	34871.1	34871.1	34871.1	392.78	36704.4	692.78	36671.7	36671.7	36671.7	36371.7	36371.7		722.78	18120.5	18109.4	17845.1	18088.3	17845.1	17855.4	17855.7	17845.2	17845.1		7146.03	0.92712	0.99909	1.04563	1.03336		5.15418	32.8091	16.617	13.4376	1.66588		1.66588	0.05308
392.68	34881.4	34849.5	34881.4	34881.4	34881.4	34881.4	34881.4	392.68	36880.5	692.68	36675.1	36675.1	36675.1	36375.1	36375.1		722.68	18094.8	18100.9	17845.6	18079.7	17845.6	17855	17857.4	17845.7	17845.6		7146.39	0.93023	1.00028	1.04099	1.01581		5.18486	32.8622	16.6984	13.4226	1.6543		1.6543	0.04747
392.58	34891.8	34940.8	34891.8	34891.8	34891.8	34891.8	34891.8	392.58	36595.9	692.58	36678.4	36678.4	36678.4	36378.4	36378.4		722.58	18109.4	18092	17846.2	18070.5	17846.2	17854.7	17859.1	17846.2	17846.2		7146.74	0.93403	1.00165	1.0367	1.01115		5.21553	32.9171	16.7644	13.3951	1.62953		1.62953	0.05126
392.48	34902.9	34923.3	34902.9	34902.9	34902.9	34902.9	34902.9	392.48	36628.6	692.48	36681.8	36681.8	36681.8	36381.8	36381.8		722.48	18199.4	18082.8	17846.7	18060.7	17846.7	17854.4	17861	17846.8	17846.7		7147.09	0.93831	1.00281	1.03254	1.01374		5.24621	33.0042	16.8036	13.3567	1.59187		1.59187	0.06144
392.38	34913.8	34924.5	34913.8	34913.8	34913.8	34913.8	34913.8	392.38	36869.3	692.38	36685.2	36685.2	36685.2	36385.2	36385.2		722.38	18072.4	18073.4	17847.2	18050.7	17847.2	17854.2	17863	17847.3	17847.2		7147.44	0.94276	1.00344	1.02838	1.0092		5.27689	33.1412	16.8114	13.3092	1.54224		1.54224	0.07359
392.28	34924.9	35001.6	34924.9	34924.9	34924.9	34924.9	34924.9	392.28	36708.2	692.28	36688.5	36688.5	36688.5	36388.5	36388.5		722.28	18104.8	18064.1	17847.8	18040.5	17847.8	17854.1	17865.1	17847.8	17847.8		7147.79	0.94788	1.00338	1.02374	1.00273		5.30757	33.3271	16.7884	13.2555	1.48221		1.48221	0.08494
392.18	34935.9	34897.2	34935.9	34935.9	34935.9	34935.9	34935.9	392.18	36725.6	692.18	36691.9	36691.9	36691.9	36391.9	36391.9		722.18	18096.4	18055	17848.3	18030.3	17848.3	17854	17867.3	17848.4	17848.3		7148.14	0.95395	1.00203	1.0188	0.99082		5.33825	33.5475	16.7399	13.1989	1.41379		1.41379	0.09397
392.08	34953	34973.6	34953	34953	34953	34953	34953	392.08	36674.2	692.08	36695.2	36695.2	36695.2	36395.2	36395.2		722.08	18044.4	18046.2	17848.9	18020.1	17848.9	17854	17869.7	17848.9	17848.9		7148.49	0.96076	0.99905	1.01386	0.97852		5.36893	33.7832	16.6754	13.1448	1.33935		1.33935	0.09989
391.98	34969.9	34882.7	34969.9	34969.9	34969.9	34969.9	34969.9	391.98	36779.9	691.98	36698.6	36698.6	36698.6	36398.6	36398.6		721.98	18006.6	18037.7	17849.4	18010.2	17849.4	17854	17872.3	17849.5	17849.4		7148.85	0.96741	0.99417	1.00797	0.9697		5.39961	34.0157	16.6093	13.1043	1.2614		1.2614	0.1023
391.88	34987.1	35127	34987.1	34987.1	34987.1	34987.1	34987.1	391.88	36548.1	691.88	36702	36702	36702	36402	36402		721.88	18144.5	18029.8	17850	18000.5	17850	17854.1	17875.1	17850	17850		7149.2	0.97304	0.98867	1.00209	0.9615		5.43029	34.2287	16.5594	13.0968	1.1824		1.1824	0.10111
391.78	35004	35067.9	35004	35004	35004	35004	35004	391.78	36760.5	691.78	36705.3	36705.3	36705.3	36405.3	36405.3		721.78	18123.7	18022.5	17850.5	17991.2	17850.5	17854.3	17878	17850.5	17850.5		7149.55	0.97794	0.98271	0.9962	0.95191		5.46097	34.4091	16.5411	13.1239	1.10454		1.10454	0.09647
391.68	35021.1	34937.7	35021.1	35021.1	35021.1	35021.1	35021.1	391.68	36755.7	691.68	36708.7	36708.7	36708.7	36408.7	36408.7		721.68	17870.4	18015.7	17851.1	17982.2	17851.1	17854.4	17881.1	17851.1	17851.1		7149.9	0.98197	0.97653	0.9899	0.94631		5.49165	34.5466	16.5589	13.1639	1.02955		1.02955	0.08875
391.58	34951.7	34951.7	--	--	--	--	--	391.58	36770.5	691.58	--	--	--	--	--		721.58	18089	18009.7	17851.6	17973.7	17851.6	17854.6	17884.5	17851.6	17851.6		7150.24	0.9857	0.96934	0.98359	0.94118		5.52233	34.6336	16.6019	13.2033	0.95852		0.95852	0.07856
	--	--	--	--	--	--	--		--	--	--	--	--	--	--		721.48	18046.5	18004.3	17852.1	17965.6	17852.1	17854.9	17888.1	17852.2	17852.1		7150.59	0.98938	0.96047	0.97723	0.94894		5.55301	34.6656	16.6532	13.2367	0.89187		0.89187	0.06682
																	721.38	18073.4	17999.7	17852.7	17958	17852.7	17855.1	17892	17852.7	17852.7		7150.94	0.99262	0.95133	0.97055	0.9269		5.58369	34.6404	16.6978	13.2617	0.82933		0.82933	0.05485
																	721.28	18066	17995.8	17853.2	17950.8	17853.2	17855.4	17896.1	17853.2	17853.2		7151.29	0.99532	0.94318	0.96387	0.93774		5.61437	34.5586	16.7261	13.2771	0.77019		0.77019	0.04481
																	721.18	18029.8	17992.7	17853.8	17944	17853.8	17855.7	17900.5	17853.8	17853.8		7151.65	0.99763	0.93563	0.95726	0.92203		5.64505	34.4227	16.733	13.2826	0.71362		0.71362	0.03973
																	721.08	18072.1	17990.4	17854.3	17937.7	17854.3	17856.1	17905.2	17854.3	17854.3		7152	0.99963	0.92906	0.95148	0.90984		5.67573	34.2375	16.7177	13.2781	0.65904		0.65904	0.0417
																	720.98	18016.8	17988.9	17854.9	17931.9	17854.9	17856.4	17910.3	17854.9	17854.9		7153.5	1.00692	0.90154	0.92805	0.8785		5.70641	34.0093	16.6822	13.2644	0.60658		0.60658	0.0491
																	720.88	18246.5	17988.1	17855.4	17926.4	17855.4	17856.8	17915.6	17855.4	17855.4		7155.02	1.00855	0.87872	0.90752	0.87376		5.73709	33.7458	16.6305	13.2423	0.5575		0.5575	0.05864
																	720.78	17945.2	17988.1	17855.9	17921.4	17856	17857.2	17921.4	17856	17855.9		7156.56	1.00411	0.85314	0.89072	0.85281		5.76777	33.4558	16.5683	13.2134	0.51454		0.51454	0.06794
																	720.68	17943.1	17988.9	17856.5	17916.7	17856.5	17857.6	17927.5	17856.5	17856.5		7158.15	1.0001	0.83041	0.87772	0.84104		5.79845	33.1489	16.5015	13.1794	0.48192		0.48192	0.07566
																	720.58	18141.7	17990.5	17857	17912.4	17857.1	17858	17934	17857	17857		7159.75	0.99968	0.81592	0.86949	0.83357		5.82913	32.8362	16.4364	13.1429	0.46462		0.46462	0.08103
																	720.48	18015.8	17992.8	17857.6	17908.5	17857.6	17858.4	17941	17857.6	17857.6		7161.38	0.99975	0.81213	0.86505	0.83482		5.85981	32.533	16.3785	13.1078	0.46664		0.46664	0.08367
																	720.38	18057.3	17995.9	17858.1	17904.8	17858.2	17858.9	17948.4	17858.1	17858.1		7163.04	0.99681	0.8173	0.86691	0.84047		5.89049	32.2796	16.332	13.0816	0.48879		0.48879	0.08342
																	720.28	17915.1	17999.8	17858.7	17901.5	17858.8	17859.3	17956.2	17858.7	17858.7		7164.73	0.99181	0.82778	0.87306	0.85906		5.92117	32.2542	16.2996	13.0762	0.52812		0.52812	0.08033
																	720.18	18059.1	18004.5	17859.2	17898.5	17859.3	17859.8	17964.5	17859.2	17859.2		7166.44	0.98728	0.84183	0.88263	0.87479		5.95185	32.4584	16.2818	13.0936	0.57926		0.57926	0.07461
																	720.08	18156.3	18009.8	17859.8	17895.7	17859.9	17860.3	17973.2	17859.8	17859.8		7168.18	0.98466	0.85845	0.89808	0.90335		5.98253	32.6857	16.2777	13.1212	0.63633		0.63633	0.06667
																	719.98	18051	18015.9	17860.3	17893.2	17860.5	17860.8	17982.3	17860.3	17860.3		7169.95	0.98167	0.88046	0.91592	0.90978		6.0132	32.8921	16.2852	13.1499	0.69402		0.69402	0.05711
																	719.88	18025.2	18022.7	17860.8	17890.9	17861.1	17861.3	17991.9	17860.8	17860.8		7171.76	0.97535	0.91208	0.93633	0.94129		6.04388	33.067	16.3023	13.1754	0.74798		0.74798	0.0468
																	719.78	17990.5	18030.2	17861.4	17888.9	17861.8	17861.8	18001.9	17861.4	17861.4		7173.58	0.96313	0.95484	0.95882	0.95633		6.07456	33.2065	16.3278	13.1959	0.79482		0.79482	0.03715
																	719.68	18058.6	18038.2	17861.9	17887	17862.4	17862.3	18012.3	17861.9	17861.9		7175.43	0.94749	0.99815	0.98231	0.99199		6.10524	33.3092	16.3608	13.2102	0.83199		0.83199	0.03046
																	719.58	18050.9	18046.8	17862.5	17885.4	17863.1	17862.8	18023	17862.5	17862.5		7177.3	0.93085	1.02666	0.99832	1.00135		6.13592	33.3753	16.4011	13.218	0.85777		0.85777	0.0295
																	719.48	17993.6	18055.9	17863	17883.9	17863.8	17863.3	18034	17863	17863		7179.21	0.91752	1.04308	1.00877	1.00343		6.1666	33.4064	16.448	13.2193	0.87115		0.87115	0.03431
																	719.38	18080.6	18065.4	17863.6	17882.5	17864.6	17863.8	18045.2	17863.6	17863.6		7181.14	0.91296	1.05143	1.01642	1.01157		6.19728	33.4053	16.5007	13.2142	0.87186		0.87186	0.04199
																	719.28	18082.1	18075.2	17864.1	17881.4	17865.4	17864.3	18056.4	17864.1	17864.1		7183.11	0.91638	1.05303	1.02077	1.01022		6.22796	33.3756	16.5571	13.2035	0.86031		0.86031	0.05003
																	719.18	18123.2	18085.1	17864.6	17880.4	17866.2	17864.8	18067.7	17864.6	17864.6		7185.1	0.92502	1.05016	1.02285	1.02013		6.25864	33.322	16.6142	13.1878	0.83759		0.83759	0.05704
																	719.08	18033.8	18095.1	17865.2	17879.5	17867.2	17865.3	18078.7	17865.2	17865.2		7187.12	0.94023	1.04626	1.02315	1.02309		6.28932	33.2501	16.6676	13.1682	0.8054		0.8054	0.06227
																	718.98	17994.8	18105	17865.7	17878.7	17868.2	17865.9	18089.4	17865.7	17865.7		7189.16	0.95939	1.04313	1.02455	1.03378		6.32	33.1665	16.712	13.146	0.76607		0.76607	0.06534
																	718.88	18075	18114.6	17866.3	17878	17869.3	17866.4	18099.7	17866.3	17866.3		7191.24	0.9802	1.03967	1.02462	1.01522		6.35068	33.0786	16.7416	13.1225	0.72243		0.72243	0.06605
																	718.78	18069.6	18123.7	17866.8	17877.5	17870.5	17866.9	18109.2	17866.8	17866.8		7193.33	1.00009	1.03297	1.02295	1.02001		6.38136	32.995	16.751	13.0996	0.67771		0.67771	0.0644
																	718.68	18082.1	18132.2	17867.4	17877	17871.9	17867.4	18117.9	17867.4	17867.4		7195.46	1.0083	1.02309	1.02165	1.02237		6.41204	32.925	16.7353	13.0794	0.63531		0.63531	0.06053
																	718.58	17983.3	18139.9	17867.9	17876.6	17873.4	17868	18125.6	17867.9	17867.9		7197.61	1.00062	1.01261	1.01953	1.01523		6.44272	32.8775	16.6911	13.065	0.59843		0.59843	0.05471
																	718.48	18026.7	18146.7	17868.5	17876.3	17875.2	17868.5	18132	17868.5	17868.5		7199.79	0.98333	1.00294	1.01685	1.00778		6.4734	32.8589	16.6172	13.0594	0.56953		0.56953	0.04738
																	718.38	18084.8	18152.4	17869	17876.1	17877.1	17869.1	18137.1	17869	17869		7201.99	0.96162	0.99221	1.01386	1.00872		6.50408	32.8708	16.5148	13.0623	0.54973		0.54973	0.03916
																	718.28	18157	18156.9	17869.5	17876	17879.3	17869.6	18140.7	17869.5	17869.5		7204.23	0.9373	0.98051	1.00924	0.99515		6.53476	32.9092	16.3887	13.0701	0.53853		0.53853	0.03105
																	718.18	18092.3	18160.2	17870.1	17875.9	17881.8	17870.1	18142.7	17870.1	17870.1		7206.5	0.91664	0.97102	1.00547	0.99394		6.56544	32.9668	16.2518	13.0789	0.53381		0.53381	0.02478
																	718.08	18071	18162.3	17870.6	17875.8	17884.5	17870.7	18143.1	17870.6	17870.6		7208.79	0.91197	0.96552	0.9999	0.98646		6.59612	33.0352	16.1549	13.0864	0.53252		0.53252	0.02281
																	717.98	17968.9	18163.1	17871.2	17875.9	17887.7	17871.2	18141.9	17871.2	17871.2		7211.11	0.93489	0.96269	0.99649	0.98348		6.6268	33.1067	16.2174	13.0919	0.53131		0.53131	0.02602
																	717.88	18144.8	18162.9	17871.7	17875.9	17891.2	17871.7	18139.1	17871.7	17871.7		7213.45	0.98426	0.96182	0.99327	0.97497		6.65748	33.1755	16.3685	13.0951	0.52722		0.52722	0.03223
																	717.78	18101.6	18161.6	17872.3	17876	17895.2	17872.3	18134.9	17872.3	17872.3		7215.82	1.0442	0.96389	0.99072	0.97256		6.68816	33.237	16.5283	13.0963	0.51804		0.51804	0.0391
																	717.68	18114.8	18159.6	17872.8	17876.2	17899.6	17872.8	18129.3	17872.8	17872.8		7218.23	1.09633	0.96953	0.98888	0.97081		6.71884	33.288	16.6743	13.0965	0.50244		0.50244	0.04532
																	717.58	18213.2	18156.9	17873.4	17876.4	17904.6	17873.4	18122.6	17873.3	17873.3		7220.65	1.12389	0.97694	0.98793	0.9745		6.74952	33.3264	16.7955	13.0965	0.48008		0.48008	0.0502
																	717.48	18253	18153.8	17873.9	17876.6	17910.1	17873.9	18114.8	17873.9	17873.9		7223.11	1.11969	0.98249	0.9859	0.97208		6.7802	33.3508	16.8846	13.0975	0.45163		0.45163	0.05334
																	717.38	18057.4	18150.5	17874.4	17876.9	17916.2	17874.4	18106.2	17874.4	17874.4		7225.59	1.0886	0.98453	0.9831	0.97206		6.81087	33.3607	16.9369	13.1004	0.41885		0.41885	0.05456
																	717.28	18258.6	18147.2	17875	17877.2	17923	17875	18097	17875	17875		7228.09	1.04358	0.98398	0.98048	0.97321		6.84155	33.3561	16.9505	13.1055	0.3847		0.3847	0.0538
																	717.18	18133.5	18144.2	17875.5	17877.5	17930.5	17875.5	18087.3	17875.5	17875.5		7230.63	0.99721	0.98083	0.97827	0.97438		6.87223	33.3378	16.9258	13.1126	0.35342		0.35342	0.05111
																	717.08	18165.2	18141.6	17876.1	17877.8	17938.6	17876.1	18077.3	17876.1	17876.1		7233.2	0.95396	0.97802	0.9761	0.97592		6.90291	33.307	16.8656	13.1211	0.33032		0.33032	0.04665
																	716.98	18141.3	18139.7	17876.7	17878.2	17947.5	17876.6	18067.1	17876.6	17876.6		7235.79	0.92352	0.97885	0.97506	0.97747		6.93359	33.2656	16.7751	13.1301	0.32062		0.32062	0.04069
																	716.88	18169	18138.5	17877.2	17878.5	17957.2	17877.2	18057	17877.1	17877.1		7238.41	0.90978	0.98183	0.97467	0.97641		6.96427	33.2158	16.6606	13.1386	0.32721		0.32721	0.03359
																	716.78	18095.1	18138.1	17877.8	17878.9	17967.6	17877.7	18046.9	17877.7	17877.7		7241.06	0.91177	0.98438	0.97569	0.97547		6.99495	33.1601	16.5299	13.146	0.34898		0.34898	0.0259
																	716.68	18185.7	18138.8	17878.3	17879.3	17978.8	17878.2	18037.1	17878.2	17878.2		7243.73	0.92583	0.98384	0.97703	0.97717		7.02563	33.1012	16.391	13.1516	0.38152		0.38152	0.01856
																	716.58	18177.2	18140.5	17878.9	17879.7	17990.7	17878.8	18027.5	17878.8	17878.8		7246.44	0.94464	0.97928	0.98024	0.98436		7.05631	33.0416	16.2516	13.1549	0.41938		0.41938	0.01365
																	716.48	18106	18143.3	17879.5	17880.2	18003.4	17879.3	18018.3	17879.3	17879.3		7249.17	0.95772	0.97421	0.98327	0.9872		7.08699	32.9834	16.1192	13.1557	0.45766		0.45766	0.01437
																	716.38	18223.8	18147.2	17880.1	17880.6	18016.7	17879.9	18009.4	17879.9	17879.9		7251.92	0.95939	0.9717	0.98691	0.98996		7.11767	32.9281	16.0175	13.1538	0.4925		0.4925	0.01964
																	716.28	18126.5	18152.2	17880.7	17881.1	18030.7	17880.4	18001	17880.4	17880.4		7254.72	0.95235	0.97225	0.99022	0.99276		7.14835	32.876	16.11	13.1494	0.52103		0.52103	0.02611
																	716.18	18199.9	18158.3	17881.4	17881.6	18045.2	17881	17993	17881	17881		7257.52	0.94841	0.97638	0.99407	0.99558		7.17903	32.8266	16.1976	13.1425	0.54122		0.54122	0.03219
																	716.08	18178.9	18165.3	17882	17882	18060.3	17881.5	17985.4	17881.5	17881.5		7260.36	0.95523	0.98425	0.99825	0.99336		7.20971	32.7783	16.2689	13.1335	0.55176		0.55176	0.03722
																	715.98	18272.9	18173.2	17882.7	17882.5	18075.8	17882	17978.3	17882	17882		7263.23	0.96711	0.99226	1.00219	0.99463		7.24039	32.7292	16.326	13.1227	0.55191		0.55191	0.04087
																	715.88	18260.7	18181.9	17883.5	17883	18091.5	17882.6	17971.6	17882.6	17882.6		7266.12	0.97706	0.99889	1.0075	1.00017		7.27107	32.677	16.3723	13.1106	0.54147		0.54147	0.04296
																	715.78	18238.7	18191.2	17884.3	17883.5	18107.4	17883.1	17965.4	17883.1	17883.1		7271.99	1.00629	1.00624	1.01217	1.00333		7.30175	32.6203	16.4118	13.0977	0.52068		0.52068	0.04342
																	715.68	18182	18201.1	17885.1	17884	18123.4	17883.7	17959.6	17883.7	17883.7		7274.97	1.02426	1.00842	1.01427	1.0052		7.33243	32.5584	16.4474	13.0844	0.49022		0.49022	0.04229
																	715.58	18096.5	18211.4	17886	17884.5	18139.3	17884.2	17954.3	17884.2	17884.2		7277.98	1.03417	1.01385	1.01422	1.00709		7.36311	32.4924	16.4802	13.0712	0.45113		0.45113	0.03966
																	715.48	18233.1	18222	17887	17885	18154.9	17884.8	17949.3	17884.8	17884.8		7281	1.04419	1.01903	1.01367	1.00411		7.39379	32.4259	16.5096	13.0586	0.40479		0.40479	0.03573
																	715.38	18299.3	18232.6	17888.1	17885.5	18170.2	17885.3	17944.7	17885.3	17885.3		7284.06	1.05855	1.02181	1.01158	0.99941		7.42447	32.3663	16.5332	13.0469	0.35291		0.35291	0.03075
																	715.28	18191.1	18243.1	17889.3	17886	18184.9	17885.8	17940.5	17885.8	17885.8		7287.15	1.0718	1.02172	1.00895	0.99983		7.45515	32.3263	16.548	13.0366	0.29756		0.29756	0.02508
																	715.18	18262	18253.5	17890.7	17886.6	18198.8	17886.4	17936.6	17886.4	17886.4		7290.26	1.07403	1.01965	1.00557	0.99541		7.48583	32.3202	16.5512	13.0279	0.24131		0.24131	0.01926
																	715.08	18260.7	18263.4	17892.2	17887.1	18211.9	17886.9	17933	17886.9	17886.9		7293.4	1.05619	1.01683	1.00247	0.99753		7.51651	32.3529	16.5408	13.0209	0.18771		0.18771	0.01423
																	714.98	18310.5	18272.8	17894	17887.6	18224	17887.5	17929.7	17887.5	17887.5		7296.58	1.02602	1.01352	1.00012	0.99777		7.54719	32.4146	16.516	13.0161	0.14256		0.14256	0.01178
																	714.88	18140.8	18281.6	17895.9	17888.1	18234.9	17888	17926.7	17888	17888		7299.77	0.99905	1.00917	0.99823	0.99917		7.57787	32.4906	16.4775	13.0138	0.11569		0.11569	0.01328
																	714.78	18208.2	18289.6	17898.1	17888.7	18244.5	17888.6	17924	17888.6	17888.6		7302.99	0.9781	1.0034	0.99722	1.00058		7.60854	32.5696	16.4279	13.0142	0.11636		0.11636	0.01722
																	714.68	18225.6	18296.8	17900.7	17889.2	18252.7	17889.1	17921.5	17889.1	17889.1		7306.24	0.96454	0.99606	0.99687	1.00395		7.63922	32.6438	16.3716	13.0168	0.13901		0.13901	0.02165
																	714.58	18226.6	18303	17903.5	17889.7	18259.4	17889.7	17919.3	17889.7	17889.7		7309.52	0.95929	0.9894	0.99626	1.00621		7.6699	32.7081	16.3155	13.0211	0.16999		0.16999	0.02561
																	714.48	18251.8	18308.2	17906.8	17890.3	18264.5	17890.2	17917.3	17890.2	17890.2		7312.83	0.96055	0.98273	0.99593	1.00442		7.70058	32.759	16.2691	13.0265	0.20074		0.20074	0.02865
																	714.38	18105	18312.5	17910.5	17890.8	18267.9	17890.7	17915.5	17890.7	17890.7		7316.16	0.96293	0.97593	0.99757	1.00187		7.73126	32.7949	16.2439	13.0326	0.22733		0.22733	0.03056
																	714.28	18310.8	18315.7	17914.7	17891.3	18269.7	17891.3	17913.8	17891.3	17891.3		7319.52	0.96385	0.97087	0.99732	1.00526		7.76194	32.8153	16.2458	13.0391	0.24797		0.24797	0.03123
																	714.18	18251.4	18317.9	17919.5	17891.9	18269.7	17891.8	17912.4	17891.8	17891.8		7322.9	0.9648	0.96913	0.99777	1.00139		7.79262	32.8215	16.269	13.0457	0.26196		0.26196	0.03064
																	714.08	18235.3	18319.3	17924.9	17892.4	18268	17892.4	17911.1	17892.4	17892.4		7326.32	0.9664	0.97272	0.99764	1.00247		7.8233	32.8165	16.3009	13.052	0.26921		0.26921	0.02883
																	713.98	18277.6	18319.7	17930.9	17892.9	18264.7	17892.9	17909.9	17892.9	17892.9		7329.76	0.96754	0.97974	0.99781	1.00243		7.85398	32.8055	16.3311	13.0578	0.27011		0.27011	0.02591
																	713.88	18350.7	18319.5	17937.7	17893.5	18259.7	17893.5	17908.9	17893.5	17893.5		7333.24	0.96447	0.98897	0.99811	1.00239		7.88466	32.7953	16.3528	13.0627	0.26536		0.26536	0.02204
																	713.78	18286.5	18318.6	17945.3	17894	18253.2	17894	17908.1	17894	17894		7336.73	0.9595	0.99813	0.99714	1.00082		7.91534	32.7948	16.3627	13.0665	0.256		0.256	0.01743
																	713.68	18261	18317.2	17953.8	17894.6	18245.2	17894.5	17907.3	17894.5	17894.5		7340.25	0.95994	1.00655	0.99718	1.00062		7.94602	32.8123	16.3596	13.0688	0.24334		0.24334	0.01235
																	713.58	18329.8	18315.5	17963.1	17895.1	18235.9	17895.1	17906.7	17895.1	17895.1		7343.81	0.96996	1.01249	0.99702	0.99562		7.9767	32.8544	16.344	13.0697	0.22887		0.22887	0.00729
																	713.48	18263.4	18313.6	17973.4	17895.6	18225.4	17895.6	17906.1	17895.6	17895.6		7347.39	0.98823	1.01456	0.99667	0.9966		8.00738	32.923	16.3176	13.0689	0.21429		0.21429	0.00412
																	713.38	18357.7	18311.8	17984.7	17896.2	18213.7	17896.2	17905.7	17896.2	17896.2		7351	1.00857	1.01314	0.99692	0.99399		8.03806	33.0157	16.2832	13.0664	0.20127		0.20127	0.00669
																	713.28	18352	18310.1	17997.1	17896.7	18201.2	17896.7	17905.3	17896.7	17896.7		7354.64	1.02673	1.01039	0.99745	0.98946		8.06874	33.1271	16.2448	13.0623	0.19132		0.19132	0.01126
																	713.18	18347	18308.8	18010.4	17897.3	18187.9	17897.3	17905	17897.3	17897.3		7358.29	1.04193	1.00785	0.99716	0.98944		8.09942	33.2503	16.2072	13.0568	0.18542		0.18542	0.01567
																	713.08	18275	18308	18024.9	17897.8	18173.9	17897.8	17904.8	17897.8	17897.8		7361.99	1.05535	1.00447	0.99749	0.98994		8.1301	33.3786	16.1768	13.0498	0.18375		0.18375	0.01946
																	712.98	18333.9	18307.9	18040.4	17898.4	18159.5	17898.4	17904.7	17898.4	17898.4		7365.71	1.06287	1.00077	0.99785	0.98907		8.16078	33.5059	16.1598	13.0418	0.1857		0.1857	0.02241
																	712.88	18381	18308.6	18057	17898.9	18144.8	17898.9	17904.6	17898.9	17898.9		7369.45	1.06191	0.99646	0.99871	0.99045		8.19146	33.6266	16.1591	13.0329	0.1901		0.1901	0.02441
																	712.78	18341.7	18310.2	18074.6	17899.4	18129.9	17899.4	17904.6	17899.4	17899.4		7373.22	1.04982	0.99236	0.99883	0.99183		8.22214	33.7359	16.1709	13.0234	0.19564		0.19564	0.02539
																	712.68	18369.4	18312.8	18093.1	17900	18115	17900	17904.6	17900	17900		7380.85	0.99461	0.98946	0.9998	0.99181		8.25282	33.8296	16.1887	13.0136	0.20118		0.20118	0.02535
																	712.58	18385.3	18316.5	18112.6	17900.5	18100.3	17900.5	17904.7	17900.5	17900.5		7384.7	0.97062	0.9891	0.99948	0.99039		8.2835	33.9042	16.2073	13.0038	0.20595		0.20595	0.0243
																	712.48	18362.9	18321.3	18132.8	17901.1	18085.8	17901.1	17904.8	17901.1	17901.1		7392.49	0.96712	0.9884	1.00061	0.99078		8.31418	33.9569	16.2241	13.0056	0.20954		0.20954	0.02233
																	712.38	18277	18327.1	18153.7	17901.6	18071.7	17901.6	17905	17901.6	17901.6		7396.43	0.97518	0.99042	1.00119	0.99065		8.34486	33.9852	16.2388	13.0144	0.21192		0.21192	0.01955
																	712.28	18319.6	18334	18175.2	17902.2	18058	17902.2	17905.2	17902.2	17902.2		7400.39	0.97966	0.99507	1.0012	0.99371		8.37554	33.9876	16.252	13.0223	0.21336		0.21336	0.01609
																	712.18	18314.8	18341.9	18197.1	17902.7	18044.8	17902.7	17905.4	17902.7	17902.7		7404.39	0.98102	1.00081	1.00153	0.99463		8.40621	33.9633	16.2653	13.0292	0.21432		0.21432	0.01213
																	712.08	18324.3	18350.7	18219.2	17903.2	18032.3	17903.2	17905.6	17903.2	17903.2		7408.41	0.98337	1.00614	1.00084	0.99555		8.43689	33.9119	16.28	13.0348	0.21537		0.21537	0.00788
																	711.98	18303.3	18360.2	18241.4	17903.8	18020.5	17903.8	17905.9	17903.8	17903.8		7412.44	0.98655	1.0101	1.00038	1.00441		8.46757	33.834	16.2969	13.039	0.21703		0.21703	0.00365
																	711.88	18300.4	18370.3	18263.4	17904.3	18009.3	17904.3	17906.2	17904.3	17904.3		7416.52	0.98893	1.01216	1.00012	1.00983		8.49825	33.731	16.3158	13.0418	0.21963		0.21963	0.00215
																	711.78	18473.1	18380.8	18285	17904.9	17998.9	17904.9	17906.6	17904.9	17904.9		7420.62	0.98892	1.01244	0.99948	1.00961		8.52893	33.6047	16.3358	13.0432	0.22325		0.22325	0.00576
																	711.68	18382.9	18391.5	18306.1	17905.4	17989.3	17905.4	17906.9	17905.4	17905.4		7424.75	0.98548	1.01107	0.99914	1.00938		8.55961	33.458	16.3555	13.0431	0.22763		0.22763	0.00951
																	711.58	18326.1	18402.2	18326.3	17906	17980.4	17906	17907.3	17906	17906		7428.91	0.98309	1.00797	0.99834	1.00445		8.59029	33.294	16.3733	13.0418	0.23223		0.23223	0.01281
																	711.48	18466.7	18412.6	18345.6	17906.5	17972.3	17906.5	17907.7	17906.5	17906.5		7433.08	0.985	1.00459	0.99789	1.00385		8.62097	33.1167	16.3876	13.0393	0.23629		0.23629	0.0155
																	711.38	18506.9	18422.6	18363.6	17907.1	17964.9	17907.1	17908.1	17907.1	17907.1		7437.31	0.99012	1.0006	0.99779	1.0049		8.65165	32.9305	16.3971	13.0359	0.23898		0.23898	0.01749
																	711.28	18547.5	18431.8	18380.2	17907.6	17958.3	17907.6	17908.5	17907.6	17907.6		7441.55	0.99965	0.99623	0.99795	0.99993		8.68233	32.7402	16.4012	13.0319	0.23947		0.23947	0.0187
																	711.18	18646	18440.1	18395.1	17908.1	17952.3	17908.1	17909	17908.1	17908.1		7445.8	1.01171	0.99262	0.99827	1.0017		8.71301	32.5512	16.3993	13.0278	0.23701		0.23701	0.01913
																	711.08	18423.8	18447.3	18408.1	17908.7	17947	17908.7	17909.4	17908.7	17908.7		7454.42	1.02584	0.9902	0.99861	1.00617		8.74369	32.3706	16.3916	13.024	0.23105		0.23105	0.01879
																	710.98	18375.7	18453.1	18419.2	17909.2	17942.4	17909.2	17909.9	17909.2	17909.2		7463.15	1.02621	0.99355	0.99882	1.00587		8.77437	32.2121	16.3784	13.0213	0.22122		0.22122	0.01771
																	710.88	18468.5	18457.3	18428.2	17909.8	17938.3	17909.8	17910.4	17909.8	17909.8		7467.55	1.02098	0.99591	0.99883	1.00271		8.80505	32.133	16.3605	13.0204	0.20749		0.20749	0.01597
																	710.78	18314.1	18459.9	18434.9	17910.3	17934.7	17910.3	17910.8	17910.3	17910.3		7471.98	1.0132	0.99761	0.99924	1.00543		8.83573	32.2048	16.3389	13.0214	0.19018		0.19018	0.01368
																	710.68	18321.2	18460.6	18439.3	17910.9	17931.7	17910.9	17911.3	17910.9	17910.9		7480.92	1.00105	1.00199	0.9992	1.00475		8.86641	32.3193	16.3145	13.0238	0.17023		0.17023	0.01094
																	710.58	18312.1	18459.4	18441.3	17911.4	17929.1	17911.4	17911.8	17911.4	17911.4		7489.97	0.98916	1.00343	0.99908	1.00462		8.89709	32.4264	16.2883	13.027	0.14947		0.14947	0.0079
																	710.48	18426.9	18456.2	18441	17911.9	17926.9	17911.9	17912.3	17911.9	17911.9		7494.54	0.98511	1.00307	0.99895	1.00045		8.92777	32.5169	16.2612	13.0301	0.13128		0.13128	0.00473
																	710.38	18393.6	18451.1	18438.2	17912.5	17925	17912.5	17912.8	17912.5	17912.5		7499.14	0.98558	1.00262	0.99885	1.0015		8.95845	32.5891	16.2338	13.033	0.12103		0.12103	0.00185
																	710.28	18239.1	18443.9	18433.1	17913	17923.5	17913	17913.3	17913	17913		7503.75	0.98949	1.00218	0.99885	1.00377		8.98913	32.6439	16.2065	13.0352	0.12442		0.12442	0.00246
																	710.18	18353.7	18434.7	18425.8	17913.6	17922.3	17913.6	17913.8	17913.6	17913.6		7508.41	0.99319	1.00173	0.99926	1.00606		9.01981	32.6835	16.1794	13.0366	0.14295		0.14295	0.00522
																	710.08	18238.3	18423.7	18416.2	17914.1	17921.4	17914.1	17914.3	17914.1	17914.1		7522.52	0.99519	1.00082	0.99909	1.00358		9.05049	32.7117	16.1526	13.0372	0.17297		0.17297	0.00784
																	709.98	18290	18410.9	18404.7	17914.7	17920.7	17914.7	17914.8	17914.7	17914.7		7527.29	0.99716	1.00108	0.99947	1.00177		9.08117	32.7326	16.1259	13.037	0.20971		0.20971	0.01008
																	709.88	18379.3	18396.4	18391.3	17915.2	17920.1	17915.2	17915.4	17915.2	17915.2		7532.06	1.00006	1.00113	0.9994	1.00135		9.11185	32.7509	16.0996	13.0359	0.24952		0.24952	0.01184
																	709.78	18467.9	18380.3	18376.2	17915.7	17919.8	17915.7	17915.9	17915.7	17915.7		7536.89	1.00168	1.00105	0.99966	1.00092		9.14253	32.7707	16.0738	13.0341	0.28981		0.28981	0.01308
																	709.68	18267	18363	18359.6	17916.3	17919.6	17916.3	17916.4	17916.3	17916.3		7541.73	1.00182	1.00142	0.99986	0.99622		9.17321	32.795	16.0491	13.0317	0.32871		0.32871	0.01375
																	709.58	18325.6	18344.4	18341.7	17916.8	17919.5	17916.8	17916.9	17916.8	17916.8		7546.59	1.00183	1.00189	1.00034	0.99358		9.20388	32.8247	16.0265	13.0286	0.3647		0.3647	0.01387
																	709.48	18525.3	18325	18322.7	17917.4	17919.5	17917.4	17917.5	17917.4	17917.4		7551.49	1.00298	1.00228	1.00035	0.99637		9.23456	32.8591	16.0096	13.0252	0.39656		0.39656	0.01345
																	709.38	18390.7	18304.7	18302.9	17917.9	17919.7	17917.9	17918	17917.9	17917.9		7556.41	1.00676	1.00247	1.0003	1.00207		9.26524	32.8958	16.0156	13.0215	0.4233		0.4233	0.01254
																	709.28	18148.9	18283.9	18282.5	17918.5	17919.8	17918.5	17918.5	17918.5	17918.5		7561.36	1.01184	1.00236	1.00022	1.0024		9.29592	32.9317	16.0275	13.0178	0.4441		0.4441	0.0112
																	709.18	18287.5	18262.8	18261.6	17919	17920.1	17919	17919.1	17919	17919		7566.35	1.01511	1.0024	1.00098	1.00274		9.3266	32.9631	16.0354	13.0142	0.45838		0.45838	0.00952
																	709.08	18365	18241.5	18240.6	17919.6	17920.4	17919.6	17919.6	17919.6	17919.6		7571.35	1.01461	1.00239	1.00028	1.00307		9.35728	32.9867	16.0388	13.0112	0.46575		0.46575	0.00761
																	708.98	18210.6	18220.2	18219.5	17920.1	17920.8	17920.1	17920.1	17920.1	17920.1		7576.39	1.01097	1.00253	1.00052	1.0063		9.38796	33	16.0387	13.0093	0.46607		0.46607	0.00564
																	708.88	18187.3	18199.2	18198.6	17920.6	17921.2	17920.6	17920.7	17920.6	17920.6		7581.45	1.00578	1.00226	1.00026	1.00646		9.41864	33.001	16.0382	13.009	0.45947		0.45947	0.00393
																	708.78	18221.1	18178.6	18178.2	17921.2	17921.6	17921.2	17921.2	17921.2	17921.2		7586.54	1.00152	1.00207	1.00057	0.99878		9.44932	32.9888	16.0431	13.0101	0.44634		0.44634	0.00319
																	708.68	18141.6	18158.5	18158.2	17921.7	17922.1	17921.7	17921.8	17921.7	17921.7		7591.65	1.00004	1.002	1.0001	0.99752		9.48	32.9633	16.0571	13.0121	0.42739		0.42739	0.00395
																	708.58	18149	18139.1	18138.9	17922.3	17922.5	17922.3	17922.3	17922.3	17922.3		7596.79	1.00047	1.00175	0.99992	1.00092		9.51068	32.9253	16.0787	13.0142	0.40369		0.40369	0.00547
																	708.48	18180	18120.5	18120.3	17922.8	17923	17922.8	17922.8	17922.8	17922.8		7601.97	1.00165	1.00134	0.99999	0.99943		9.54136	32.8763	16.1048	13.0163	0.37675		0.37675	0.00708
																	708.38	18175.2	18102.8	18102.6	17923.4	17923.5	17923.4	17923.4	17923.4	17923.4		7607.16	1.00147	1.00106	0.99995	0.99902		9.57204	32.8186	16.1327	13.0181	0.34856		0.34856	0.00853
																	708.28	18046.9	18086	18085.9	17923.9	17924	17923.9	17923.9	17923.9	17923.9		7612.39	0.99995	1.00108	1.00058	0.99714		9.60272	32.7548	16.1602	13.0195	0.3217		0.3217	0.0097
																	708.18	18030.5	18070.3	18070.2	17924.4	17924.5	17924.4	17924.5	17924.4	17924.4		7617.64	0.99917	1.00162	1.00024	0.99994		9.6334	32.6882	16.1852	13.0207	0.29929		0.29929	0.01054
																	708.08	17950.2	18055.6	18055.5	17925	17925.1	17925	17925	17925	17925		7622.93	1.00063	1.00266	1.0001	1.00098		9.66408	32.6219	16.2061	13.0216	0.28463		0.28463	0.01101
																	707.98	17961.3	18041.9	18041.9	17925.5	17925.6	17925.5	17925.5	17925.5	17925.5		7633.56	1.00273	1.00347	1.0005	1.00107		9.69476	32.5589	16.2216	13.0221	0.28039		0.28039	0.01113
																	707.88	18067	18029.4	18029.3	17926.1	17926.1	17926.1	17926.1	17926.1	17926.1		7638.92	1.00107	1.00275	1.00047	1.00012		9.72544	32.5017	16.2305	13.0224	0.28747		0.28747	0.01089
																	707.78	18075.6	18017.9	18017.8	17926.6	17926.7	17926.6	17926.6	17926.6	17926.6		7644.32	0.99908	1.00187	1.00059	1.00141		9.75612	32.4517	16.2323	13.0226	0.30459		0.30459	0.01032
																	707.68	18188.9	18007.4	18007.4	17927.2	17927.2	17927.2	17927.2	17927.2	17927.2		7649.73	0.99778	1.00113	1.00069	1.00012		9.7868	32.4091	16.2267	13.0225	0.32898		0.32898	0.00947
																	707.58	18158	17997.9	17997.9	17927.7	17927.7	17927.7	17927.7	17927.7	17927.7		7655.19	0.99767	1.00063	1.00054	0.99683		9.81748	32.3726	16.2138	13.0223	0.35743		0.35743	0.00838
																	707.48	17961.1	17989.5	17989.4	17928.3	17928.3	17928.3	17928.3	17928.3	17928.3		7660.66	0.99846	1.00049	1.00062	0.99612		9.84816	32.3397	16.1941	13.022	0.38708		0.38708	0.00713
																	707.38	17971.3	17981.9	17981.9	17928.8	17928.8	17928.8	17928.8	17928.8	17928.8		7666.16	1.00019	1.00019	1.00064	0.99237		9.87884	32.3075	16.1684	13.0217	0.4157		0.4157	0.00579
																	707.28	17895	17975.2	17975.2	17929.3	17929.3	17929.3	17929.3	17929.3	17929.3		7671.69	1.0025	0.99997	1.00076	0.9936		9.90952	32.2738	16.1377	13.0212	0.44162		0.44162	0.00449
																	707.18	17912.3	17969.3	17969.3	17929.9	17929.9	17929.9	17929.9	17929.9	17929.9		7677.24	1.00486	1.00012	1.00131	0.99482		9.9402	32.237	16.1034	13.0208	0.46374		0.46374	0.00347
																	707.08	17974.8	17964.2	17964.2	17930.4	17930.4	17930.4	17930.4	17930.4	17930.4		7682.82	1.00672	1.00039	1.00121	0.99438		9.97088	32.1979	16.067	13.0203	0.4814		0.4814	0.00307
																	706.98	17994.5	17960.6	17960.6	17931.8	17931.8	17931.8	17931.8	17931.8	17931.8		7688.43	1.0069	1.00055	1.00137	0.99459		--	--	--	--	--		--	--
																	706.88	17875.5	17957.6	17957.6	17933.2	17933.2	17933.2	17933.2	17933.2	17933.2		7694.07	1.00586	1.001	1.00078	0.99481		--	--	--	--	--		--	--
																	706.78	18019.1	17955.2	17955.2	17934.6	17934.6	17934.6	17934.6	17934.6	17934.6		7699.74	1.00462	1.00159	1.00151	0.99275		--	--	--	--	--		--	--
																	706.68	18081.9	17953.3	17953.3	17936	17936	17936	17936	17936	17936		7705.42	1.00363	1.00207	1.00101	0.98806		--	--	--	--	--		--	--
																	706.58	18011.8	17951.8	17951.8	17937.3	17937.3	17937.3	17937.3	17937.3	17937.3		7711.15	1.00243	1.00236	1.00125	0.99653		--	--	--	--	--		--	--
																	706.48	18010.5	17950.8	17950.8	17938.7	17938.7	17938.7	17938.7	17938.7	17938.7		7716.89	1.00085	1.00199	1.00145	0.98818		--	--	--	--	--		--	--
																	706.38	18149.7	17950.1	17950.1	17940.1	17940.1	17940.1	17940.1	17940.1	17940.1		7722.67	0.9996	1.00177	1.0014	0.9885		--	--	--	--	--		--	--
																	706.28	18048.4	17949.8	17949.8	17941.5	17941.5	17941.5	17941.5	17941.5	17941.5		7728.47	0.99928	1.00148	1.00066	0.99409		--	--	--	--	--		--	--
																	706.18	17882.7	17949.7	17949.7	17942.9	17942.9	17942.9	17942.9	17942.9	17942.9		7734.3	0.99924	1.00118	1.0009	1.00221
																	706.08	18011.8	17949.8	17949.8	17944.3	17944.3	17944.3	17944.3	17944.3	17944.3		7740.16	0.99926	1.00041	1.00069	0.99855
																	705.98	18096.3	17950.2	17950.2	17945.7	17945.7	17945.7	17945.7	17945.7	17945.7		7746.04	0.99902	0.99979	1.00079	1.00814
																	705.88	18119.4	17950.7	17950.7	17947	17947	17947	17947	17947	17947		7751.95	0.99891	0.99914	1.00083	0.99862
																	705.78	17969.3	17951.4	17951.4	17948.4	17948.4	17948.4	17948.4	17948.4	17948.4		7757.9	0.99867	0.99844	1.00097	1.01029
																	705.68	17974.9	17952.2	17952.2	17949.8	17949.8	17949.8	17949.8	17949.8	17949.8		7763.85	0.99786	0.99764	1.00119	1.00102
																	705.58	17952.1	17953.1	17953.1	17951.2	17951.2	17951.2	17951.2	17951.2	17951.2		7769.85	0.99674	0.9971	1.00101	1.00305
																	705.48	17898.8	17954.1	17954.1	17952.6	17952.6	17952.6	17952.6	17952.6	17952.6		7775.88	0.99564	0.99672	1.00121	1.00432
																	705.38	18045.2	17955.2	17955.2	17954	17954	17954	17954	17954	17954		7781.92	0.99505	0.99659	1.0009	1.01007
																	705.28	17971.6	17956.3	17956.3	17955.3	17955.3	17955.3	17955.3	17955.3	17955.3		7788	0.99458	0.99644	1.00121	1.00534
																	705.18	18076.4	17957.5	17957.5	17956.7	17956.7	17956.7	17956.7	17956.7	17956.7		7794.11	0.99419	0.99622	1.00103	0.9979
																	705.08	18146.5	17958.7	17958.7	17958.1	17958.1	17958.1	17958.1	17958.1	17958.1		7800.24	0.99424	0.99599	1.00086	1.00387
																	704.98	18227.9	17959.9	17959.9	17959.5	17959.5	17959.5	17959.5	17959.5	17959.5		7806.39	0.99443	0.99574	1.0008	1.00408
																	704.88	17898.2	17961.2	17961.2	17960.9	17960.9	17960.9	17960.9	17960.9	17960.9		7812.58	0.99459	0.99543	1.00093	1.00566
																	704.78	18031.1	17962.5	17962.5	17962.3	17962.3	17962.3	17962.3	17962.3	17962.3		7818.79	0.99462	0.99516	1.00059	1.00382
																	704.68	18006.1	17963.9	17963.9	17963.6	17963.6	17963.6	17963.6	17963.6	17963.6		7831.29	0.99421	0.9943	1.00083	1.01661
																	704.58	18157.2	17965.2	17965.2	17965	17965	17965	17965	17965	17965		7837.6	0.99397	0.99394	1.00089	1.01321
																	704.48	18060	17966.5	17966.5	17966.4	17966.4	17966.4	17966.4	17966.4	17966.4		7843.92	0.99351	0.99343	1.00061	1.00611
																	704.38	17948.7	17967.9	17967.9	17967.8	17967.8	17967.8	17967.8	17967.8	17967.8		7850.27	0.99269	0.99291	1.00049	0.99912
																	704.28	18128.8	17969.3	17969.3	17969.2	17969.2	17969.2	17969.2	17969.2	17969.2		7856.66	0.99192	0.9923	1.00005	1.00255
																	704.18	17980.2	17970.6	17970.6	17970.6	17970.6	17970.6	17970.6	17970.6	17970.6		7863.05	0.99081	0.99157	1.00002	1.00238
																	704.08	18135.1	17972	17972	17972	17972	17972	17972	17972	17972		7869.48	0.98954	0.99088	1.00022	1.00423
																	703.98	18109	17973.4	17973.4	17973.3	17973.3	17973.3	17973.3	17973.3	17973.3		7875.95	0.98835	0.99003	0.99988	1.00604
																	703.88	18067.8	17974.7	17974.7	17974.7	17974.7	17974.7	17974.7	17974.7	17974.7		7882.44	0.98716	0.98938	0.9999	1.00018
																	703.78	18009.1	17976.1	17976.1	17976.1	17976.1	17976.1	17976.1	17976.1	17976.1		7888.95	0.98607	0.98895	0.9996	1.00295
																	703.68	18008	17977.5	17977.5	17977.5	17977.5	17977.5	17977.5	17977.5	17977.5		7895.5	0.98513	0.98844	0.99955	1.00016
																	703.58	18037.4	17978.9	17978.9	17978.9	17978.9	17978.9	17978.9	17978.9	17978.9		7902.06	0.98407	0.98793	0.99917	1.00479
																	703.48	18012	17980.3	17980.3	17980.3	17980.3	17980.3	17980.3	17980.3	17980.3		7908.66	0.98294	0.98726	0.99919	1.0016
																	703.38	18016	17981.6	17981.6	17981.6	17981.6	17981.6	17981.6	17981.6	17981.6		7837.6	1.00358	1.0009	0.99912	0.99341
																	703.28	18091	17983	17983	17983	17983	17983	17983	17983	17983		7843.92	1.00341	1.00061	0.99908	0.99354
																	703.18	17998.3	17984.4	17984.4	17984.4	17984.4	17984.4	17984.4	17984.4	17984.4		7850.27	1.00324	1.00049	0.99807	0.99518
																	703.08	18054.7	17985.8	17985.8	17985.8	17985.8	17985.8	17985.8	17985.8	17985.8		7856.66	1.00308	1.00005	0.99678	0.99643
																	702.98	18078.4	17987.2	17987.2	17987.2	17987.2	17987.2	17987.2	17987.2	17987.2		7863.05	1.00247	1.00002	0.99557	0.99766
																	702.88	18121.4	17988.6	17988.6	17988.6	17988.6	17988.6	17988.6	17988.6	17988.6		7869.48	1.00177	1.00022	0.99265	0.99835
																	702.78	18105	17989.9	17989.9	17989.9	17989.9	17989.9	17989.9	17989.9	17989.9		7875.95	1.00099	0.99988	0.99169	0.99806
																	702.68	18121.8	17991.3	17991.3	17991.3	17991.3	17991.3	17991.3	17991.3	17991.3		7882.44	1.00028	0.9999	0.99216	0.99793
																	702.58	18071.4	17992.7	17992.7	17992.7	17992.7	17992.7	17992.7	17992.7	17992.7		7888.95	0.99968	0.9996	0.9937	0.99678
																	702.48	18030.5	17994.1	17994.1	17994.1	17994.1	17994.1	17994.1	17994.1	17994.1		7902.21	0.9988	0.99918	0.97926
																	702.38	17977.7	17995.5	17995.5	17995.5	17995.5	17995.5	17995.5	17995.5	17995.5		7908.81	0.99829	0.99919	0.97473
																	702.28	18069.1	17996.9	17996.9	17996.9	17996.9	17996.9	17996.9	17996.9	17996.9
																	702.18	18040.7	17998.3	17998.3	17998.3	17998.3	17998.3	17998.3	17998.3	17998.3
																	702.08	17983.1	17999.6	17999.6	17999.6	17999.6	17999.6	17999.6	17999.6	17999.6
																	701.98	18132.3	18001	18001	18001	18001	18001	18001	18001	18001
																	701.88	18037.6	18002.4	18002.4	18002.4	18002.4	18002.4	18002.4	18002.4	18002.4
																	701.78	18027.8	18003.8	18003.8	18003.8	18003.8	18003.8	18003.8	18003.8	18003.8
																	701.68	18130.6	18005.2	18005.2	18005.2	18005.2	18005.2	18005.2	18005.2	18005.2
																	701.58	18094.5	18006.6	18006.6	18006.6	18006.6	18006.6	18006.6	18006.6	18006.6
																	701.48	18138.1	18007.9	18007.9	18007.9	18007.9	18007.9	18007.9	18007.9	18007.9
																	701.38	18137.1	18009.3	18009.3	18009.3	18009.3	18009.3	18009.3	18009.3	18009.3
																	701.28	18052.7	18010.7	18010.7	18010.7	18010.7	18010.7	18010.7	18010.7	18010.7
																	701.18	18123.2	18012.1	18012.1	18012.1	18012.1	18012.1	18012.1	18012.1	18012.1
																	701.08	18102.6	18013.5	18013.5	18013.5	18013.5	18013.5	18013.5	18013.5	18013.5
																	700.98	18040.7	18014.9	18014.9	18014.9	18014.9	18014.9	18014.9	18014.9	18014.9
																	700.88	18020	18016.2	18016.2	18016.2	18016.2	18016.2	18016.2	18016.2	18016.2
																	700.78	18048	18017.6	18017.6	18017.6	18017.6	18017.6	18017.6	18017.6	18017.6
																	700.68	18079.9	18019	18019	18019	18019	18019	18019	18019	18019
																	700.58	18070.2	18020.4	18020.4	18020.4	18020.4	18020.4	18020.4	18020.4	18020.4
																	700.48	18185.9	18021.8	18021.8	18021.8	18021.8	18021.8	18021.8	18021.8	18021.8
																	700.38	18172.6	18023.2	18023.2	18023.2	18023.2	18023.2	18023.2	18023.2	18023.2
																	700.28	18193.7	18024.6	18024.6	18024.6	18024.6	18024.6	18024.6	18024.6	18024.6
																	700.18	18080.2	18025.9	18025.9	18025.9	18025.9	18025.9	18025.9	18025.9	18025.9
																	700.08	18081	18027.3	18027.3	18027.3	18027.3	18027.3	18027.3	18027.3	18027.3
																	699.98	17951.4	18028.7	18028.7	18028.7	18028.7	18028.7	18028.7	18028.7	18028.7
																	699.88	18048.1	18030.1	18030.1	18030.1	18030.1	18030.1	18030.1	18030.1	18030.1
																	699.78	18094.9	18031.5	18031.5	18031.5	18031.5	18031.5	18031.5	18031.5	18031.5
																	699.68	18107.7	18061.1	18061.1	18061.1	18061.1	18061.1	18061.1	18061.1	18061.1
																	699.58	17993.4	17993.4	--	--	--	--	--	--	--

## Sheet: Figure 4
Figure 4a					Figure 4b									Figure 4e					Figure 4f						Figure 4g					Figure 4h
	Intensity at 652 nm	Average	SD		Cencentration	V-Art M	Average	SD	Fe-Art M	Average	SD			Intensity (a.u.)	Art M	V-Art M	Fe-Art M		Intensity (a.u.)	Control	BQ	NaN3	TBA		Intensity (a.u.)	Art M	V-Art M	Fe-Art M			Intensity	Average	SD
Art M	0.049	0.0395	0.00771622		1	0.78	0.783333	0.0124722	3.32	3.40667	0.0784573			3000	0.18717	0.29359	0.33138		3000	0.33138	0.20864	0.33544	0.44852		300	0.5561	0.4204	0.4502		Art M	0.402	0.389	0.00927362
	0.0394					0.77			3.39					3000.1	0.1879	0.29363	0.33149		3000.1	0.33149	0.20923	0.33526	0.44886		301	0.5336	0.3983	0.4278			0.381
	0.0301					0.8			3.51					3000.2	0.192	0.29376	0.33156		3000.2	0.33156	0.20994	0.33484	0.44923		302	0.5138	0.3817	0.411			0.384
V-Art M	0.1615	0.163533	0.0113995		2	1.25	1.35333	0.0758654	4.94	5.05667	0.0980929			3000.3	0.20013	0.294	0.33153		3000.3	0.33153	0.21073	0.33415	0.4496		303	0.4997	0.3692	0.3987		V-Art M	0.631	0.571667	0.0470201
	0.1784					1.38			5.05					3000.4	0.21107	0.29439	0.33138		3000.4	0.33138	0.21148	0.33323	0.44995		304	0.4824	0.354	0.3835			0.568
	0.1507					1.43			5.18					3000.5	0.22113	0.29496	0.3311		3000.5	0.3311	0.21206	0.33218	0.45023		305	0.4668	0.3417	0.3704			0.516
Fe-Art M	0.4583	0.476933	0.0179057		4	2.13995	2.25051	0.173602	6.91	6.9	0.0216025			3000.6	0.22554	0.29575	0.33072		3000.6	0.33072	0.21239	0.33115	0.45047		306	0.4562	0.3316	0.362		Fe-Art M	1.058	1.05667	0.0694086
	0.5011					2.11595			6.92					3000.7	0.22134	0.29678	0.33032		3000.7	0.33032	0.21244	0.3302	0.45069		307	0.4456	0.3226	0.3532			1.141
	0.4714					2.49563			6.87					3000.8	0.20976	0.29799	0.32998		3000.8	0.32998	0.21231	0.32936	0.45088		308	0.4339	0.3144	0.3434			0.971
					5	2.71813	2.61953	0.150604	7.54	7.52667	0.074087			3000.9	0.19579	0.29924	0.32978		3000.9	0.32978	0.21212	0.32863	0.45101		309	0.4222	0.3061	0.3346
						2.73373			7.43					3001	0.18549	0.3004	0.32973		3001	0.32973	0.21205	0.32803	0.45106		310	0.412	0.2993	0.327
						2.40674			7.61					3001.1	0.1827	0.30138	0.32976		3001.1	0.32976	0.21226	0.32756	0.45099		311	0.403	0.2929	0.3209
					7.5	3.4	3.09667	0.234141	8.59	8.54333	0.0590668			3001.2	0.18747	0.30216	0.32978		3001.2	0.32978	0.21289	0.32725	0.45084		312	0.3949	0.2868	0.3147
						2.83			8.58					3001.3	0.19677	0.30277	0.32968		3001.3	0.32968	0.21397	0.32708	0.45067		313	0.3849	0.2805	0.3078
						3.06			8.46					3001.4	0.20679	0.30321	0.32946		3001.4	0.32946	0.21542	0.32711	0.45054		314	0.3735	0.2734	0.3009
					10	3.59004	3.37668	0.234579	9.12	9.1	0.0432049			3001.5	0.21475	0.30345	0.32916		3001.5	0.32916	0.21704	0.32738	0.45043		315	0.3655	0.2672	0.2946
						3.49			9.14					3001.6	0.21961	0.30352	0.32882		3001.6	0.32882	0.21861	0.32797	0.45034		316	0.3555	0.2617	0.2881
						3.05			9.04					3001.7	0.22136	0.30344	0.32847		3001.7	0.32847	0.21993	0.32894	0.45026		317	0.3449	0.2551	0.2808
					12.5	3.74	3.65	0.0668331	9.58	9.61333	0.0694422			3001.8	0.22009	0.3033	0.32812		3001.8	0.32812	0.22076	0.33022	0.45024		318	0.3333	0.249	0.2732
						3.63			9.71					3001.9	0.21546	0.30316	0.3278		3001.9	0.3278	0.22093	0.33165	0.45041		319	0.3239	0.2422	0.2663
						3.58			9.55					3002	0.20732	0.30307	0.32759		3002	0.32759	0.22038	0.33302	0.45085		320	0.3132	0.2364	0.2589
					15	3.91	3.75667	0.115854	9.85	9.94333	0.0679869			3002.1	0.19689	0.30303	0.3275		3002.1	0.3275	0.21919	0.33417	0.45151		321	0.3024	0.23	0.2511
						3.73			10.01					3002.2	0.1872	0.30302	0.32752		3002.2	0.32752	0.21765	0.33507	0.45228		322	0.2927	0.2247	0.2454
						3.63			9.97					3002.3	0.18183	0.303	0.32757		3002.3	0.32757	0.21607	0.33576	0.45305		323	0.2837	0.2197	0.2393
														3002.4	0.18251	0.30295	0.32757		3002.4	0.32757	0.21479	0.33635	0.45373		324	0.2761	0.2151	0.2336
														3002.5	0.18762	0.30282	0.32745		3002.5	0.32745	0.21401	0.33691	0.45432		325	0.2692	0.2108	0.2286
														3002.6	0.19302	0.30255	0.32721		3002.6	0.32721	0.21386	0.33752	0.45479		326	0.263	0.2072	0.2241
														3002.7	0.1951	0.30208	0.32683		3002.7	0.32683	0.2144	0.33824	0.45513		327	0.2565	0.2034	0.2195
														3002.8	0.19363	0.30138	0.32638		3002.8	0.32638	0.2156	0.33908	0.4554		328	0.2501	0.1991	0.2143
														3002.9	0.19209	0.30043	0.32589		3002.9	0.32589	0.21735	0.33997	0.4557		329	0.2433	0.1948	0.2098
														3003	0.19472	0.29922	0.32543		3003	0.32543	0.21943	0.34081	0.45608		330	0.2376	0.1911	0.2047
														3003.1	0.20273	0.29786	0.32506		3003.1	0.32506	0.22155	0.3415	0.45654		331	0.2322	0.1878	0.2011
														3003.2	0.21303	0.29648	0.3248		3003.2	0.3248	0.22341	0.342	0.45704		332	0.2262	0.183	0.195
														3003.3	0.22028	0.29533	0.32468		3003.3	0.32468	0.22481	0.3423	0.45752		333	0.2214	0.1795	0.1907
														3003.4	0.22038	0.29458	0.32471		3003.4	0.32471	0.2257	0.34241	0.45799		334	0.2166	0.1757	0.1867
														3003.5	0.21258	0.29431	0.32482		3003.5	0.32482	0.22611	0.34238	0.45845		335	0.2121	0.1719	0.1823
														3003.6	0.19932	0.2944	0.32488		3003.6	0.32488	0.22616	0.34227	0.45893		336	0.2071	0.1684	0.1778
														3003.7	0.18503	0.29463	0.32472		3003.7	0.32472	0.22593	0.34213	0.45947		337	0.2029	0.1646	0.1736
														3003.8	0.17446	0.29481	0.3243		3003.8	0.3243	0.22553	0.342	0.46006		338	0.1992	0.161	0.1703
														3003.9	0.17109	0.29486	0.32369		3003.9	0.32369	0.22508	0.34184	0.46068		339	0.1957	0.1581	0.1665
														3004	0.17563	0.29485	0.32304		3004	0.32304	0.22473	0.34165	0.46125		340	0.1923	0.1554	0.1637
														3004.1	0.18549	0.29491	0.3225		3004.1	0.3225	0.22465	0.34146	0.46166		341	0.1894	0.1525	0.1604
														3004.2	0.19592	0.29511	0.32215		3004.2	0.32215	0.22496	0.34131	0.46184		342	0.1862	0.1498	0.1576
														3004.3	0.20232	0.2954	0.32202		3004.3	0.32202	0.2257	0.34126	0.46179		343	0.1835	0.1468	0.1545
														3004.4	0.2026	0.29572	0.3221		3004.4	0.3221	0.22682	0.3413	0.46157		344	0.181	0.1446	0.1522
														3004.5	0.19801	0.29601	0.32235		3004.5	0.32235	0.22815	0.34141	0.46125		345	0.179	0.143	0.1502
														3004.6	0.19181	0.29627	0.3227		3004.6	0.3227	0.22943	0.34153	0.46094		346	0.1776	0.1415	0.1484
														3004.7	0.1868	0.29657	0.32299		3004.7	0.32299	0.23041	0.34163	0.46072		347	0.1755	0.1396	0.1462
														3004.8	0.18361	0.29696	0.32304		3004.8	0.32304	0.23091	0.34166	0.46065		348	0.1738	0.1378	0.1448
														3004.9	0.1812	0.29745	0.32274		3004.9	0.32274	0.23085	0.34161	0.46073		349	0.1721	0.136	0.1431
														3005	0.17905	0.29801	0.32213		3005	0.32213	0.23028	0.34145	0.46085		350	0.1704	0.1343	0.1412
														3005.1	0.17881	0.29856	0.32142		3005.1	0.32142	0.22934	0.3412	0.46087		351	0.169	0.1335	0.1401
														3005.2	0.18355	0.29895	0.32084		3005.2	0.32084	0.22829	0.34086	0.46069		352	0.1673	0.1316	0.1382
														3005.3	0.19481	0.29906	0.32055		3005.3	0.32055	0.22735	0.34044	0.46025		353	0.1656	0.13	0.1365
														3005.4	0.21032	0.2988	0.32055		3005.4	0.32055	0.22668	0.33995	0.45963		354	0.1644	0.1284	0.1352
														3005.5	0.22458	0.29821	0.32072		3005.5	0.32072	0.22632	0.33942	0.45893		355	0.1627	0.1264	0.1335
														3005.6	0.23226	0.2974	0.32093		3005.6	0.32093	0.22626	0.33892	0.45829		356	0.1607	0.1248	0.132
														3005.7	0.23175	0.29647	0.32109		3005.7	0.32109	0.22641	0.33854	0.45776		357	0.159	0.1231	0.1303
														3005.8	0.2258	0.29549	0.32123		3005.8	0.32123	0.22666	0.33838	0.4573		358	0.1568	0.1213	0.1285
														3005.9	0.21909	0.29447	0.32143		3005.9	0.32143	0.22691	0.33848	0.45683		359	0.1554	0.1194	0.1271
														3006	0.2148	0.29341	0.3218		3006	0.3218	0.227	0.33878	0.4563		360	0.1526	0.1176	0.1251
														3006.1	0.21309	0.29235	0.32242		3006.1	0.32242	0.22682	0.33917	0.45571		361	0.1507	0.1149	0.1224
														3006.2	0.2121	0.29139	0.3233		3006.2	0.3233	0.22632	0.33954	0.45511		362	0.148	0.1127	0.1205
														3006.3	0.20995	0.29062	0.32435		3006.3	0.32435	0.22554	0.33986	0.45457		363	0.1468	0.1118	0.1197
														3006.4	0.20572	0.29005	0.32539		3006.4	0.32539	0.22459	0.34015	0.45413		364	0.1446	0.1094	0.1176
														3006.5	0.19937	0.28962	0.32623		3006.5	0.32623	0.22358	0.34045	0.45383		365	0.1427	0.1077	0.116
														3006.6	0.1915	0.28921	0.32681		3006.6	0.32681	0.22264	0.34078	0.45367		366	0.1404	0.1056	0.1145
														3006.7	0.18345	0.28873	0.32719		3006.7	0.32719	0.22188	0.34108	0.45364		367	0.1384	0.104	0.1124
														3006.8	0.17717	0.2882	0.32748		3006.8	0.32748	0.22142	0.34132	0.45365		368	0.1364	0.1021	0.1114
														3006.9	0.17451	0.28771	0.32782		3006.9	0.32782	0.22136	0.34152	0.45363		369	0.1344	0.1007	0.1097
														3007	0.17634	0.2874	0.32826		3007	0.32826	0.22172	0.34174	0.45356		370	0.1325	0.099	0.1081
														3007.1	0.18207	0.28735	0.32881		3007.1	0.32881	0.2224	0.342	0.45347		371	0.1308	0.0975	0.1067
														3007.2	0.18959	0.28752	0.32945		3007.2	0.32945	0.22323	0.3422	0.4534		372	0.1295	0.0966	0.1063
														3007.3	0.19571	0.2877	0.33016		3007.3	0.33016	0.22404	0.34219	0.45333		373	0.1283	0.0952	0.105
														3007.4	0.19737	0.28769	0.33088		3007.4	0.33088	0.22466	0.34184	0.45317		374	0.1251	0.0933	0.1032
														3007.5	0.19325	0.28739	0.3315		3007.5	0.3315	0.22495	0.34112	0.45278		375	0.1238	0.092	0.1019
														3007.6	0.18455	0.28682	0.33193		3007.6	0.33193	0.22478	0.34017	0.45212		376	0.1223	0.0906	0.1007
														3007.7	0.17452	0.28607	0.33214		3007.7	0.33214	0.22407	0.33923	0.45125		377	0.1205	0.0887	0.0989
														3007.8	0.16678	0.28525	0.33221		3007.8	0.33221	0.22287	0.33859	0.45031		378	0.1191	0.0878	0.0977
														3007.9	0.16361	0.28438	0.33228		3007.9	0.33228	0.22131	0.33845	0.44946		379	0.1171	0.0859	0.0958
														3008	0.16495	0.28352	0.33245		3008	0.33245	0.21969	0.33884	0.4488		380	0.1155	0.0845	0.0945
														3008.1	0.16865	0.28276	0.33279		3008.1	0.33279	0.21832	0.33963	0.44831		381	0.1139	0.083	0.0932
														3008.2	0.17183	0.28217	0.33325		3008.2	0.33325	0.21742	0.34065	0.44791		382	0.1125	0.0817	0.0918
														3008.3	0.17283	0.28183	0.33377		3008.3	0.33377	0.21707	0.3417	0.44755		383	0.1103	0.0803	0.09
														3008.4	0.17225	0.28169	0.33423		3008.4	0.33423	0.21723	0.34264	0.4472		384	0.1091	0.0792	0.0885
														3008.5	0.1721	0.28166	0.33454		3008.5	0.33454	0.21776	0.34337	0.44686		385	0.1077	0.0782	0.0878
														3008.6	0.17393	0.28157	0.33466		3008.6	0.33466	0.21848	0.34376	0.44651		386	0.1069	0.0771	0.0871
														3008.7	0.17764	0.2813	0.33466		3008.7	0.33466	0.21926	0.34377	0.44615		387	0.1059	0.0755	0.0859
														3008.8	0.1819	0.28079	0.33466		3008.8	0.33466	0.21992	0.34343	0.44581		388	0.1053	0.0757	0.0855
														3008.9	0.18524	0.28012	0.33477		3008.9	0.33477	0.22036	0.34284	0.44555		389	0.104	0.0749	0.0841
														3009	0.18673	0.27945	0.335		3009	0.335	0.22045	0.34217	0.44545		390	0.1033	0.0739	0.0842
														3009.1	0.18601	0.27895	0.33527		3009.1	0.33527	0.22017	0.34156	0.44557		391	0.1023	0.0736	0.0835
														3009.2	0.18355	0.27871	0.33549		3009.2	0.33549	0.21956	0.34108	0.44594		392	0.1014	0.0732	0.0832
														3009.3	0.18089	0.27869	0.33562		3009.3	0.33562	0.21883	0.34076	0.44656		393	0.1004	0.0724	0.0823
														3009.4	0.18034	0.27876	0.33568		3009.4	0.33568	0.2182	0.34058	0.44735		394	0.0998	0.0717	0.0815
														3009.5	0.18366	0.2788	0.33573		3009.5	0.33573	0.21788	0.34052	0.44823		395	0.0988	0.0712	0.0813
														3009.6	0.19071	0.27874	0.33577		3009.6	0.33577	0.21802	0.34053	0.4491		396	0.0978	0.0711	0.0805
														3009.7	0.19931	0.27867	0.33576		3009.7	0.33576	0.21869	0.34049	0.44986		397	0.0968	0.07	0.0794
														3009.8	0.20662	0.27872	0.33571		3009.8	0.33571	0.21989	0.34025	0.45039		398	0.096	0.0699	0.0797
														3009.9	0.21072	0.27902	0.33566		3009.9	0.33566	0.22148	0.33971	0.45057		399	0.0948	0.0689	0.0785
														3010	0.21094	0.27962	0.33571		3010	0.33571	0.22314	0.33888	0.45031		400	0.0942	0.0683	0.0783
														3010.1	0.20716	0.28044	0.33587		3010.1	0.33587	0.22445	0.33791	0.44967		401	0.093	0.0682	0.078
														3010.2	0.19953	0.2813	0.3361		3010.2	0.3361	0.22497	0.33695	0.44881		402	0.0919	0.0677	0.0774
														3010.3	0.18908	0.28204	0.33628		3010.3	0.33628	0.22451	0.33609	0.44798		403	0.0908	0.067	0.0769
														3010.4	0.17833	0.28247	0.33632		3010.4	0.33632	0.22314	0.3353	0.44739		404	0.0898	0.0669	0.0764
														3010.5	0.17062	0.28248	0.33617		3010.5	0.33617	0.22117	0.33447	0.44719		405	0.0889	0.0665	0.0755
														3010.6	0.16835	0.28203	0.33586		3010.6	0.33586	0.21897	0.33354	0.44739		406	0.0876	0.0661	0.0752
														3010.7	0.17156	0.2812	0.33541		3010.7	0.33541	0.21685	0.33254	0.44789		407	0.0866	0.0653	0.0744
														3010.8	0.17814	0.28015	0.3349		3010.8	0.3349	0.215	0.3316	0.44853		408	0.0857	0.0644	0.074
														3010.9	0.18548	0.2791	0.33441		3010.9	0.33441	0.21351	0.33088	0.44919		409	0.0854	0.0645	0.0737
														3011	0.19223	0.27815	0.33402		3011	0.33402	0.21242	0.33045	0.44981		410	0.0841	0.0636	0.0733
														3011.1	0.19864	0.27736	0.33379		3011.1	0.33379	0.21175	0.33028	0.45041		411	0.0834	0.0635	0.0721
														3011.2	0.20564	0.2768	0.33365		3011.2	0.33365	0.21152	0.33029	0.45107		412	0.0828	0.0631	0.0719
														3011.3	0.21373	0.27655	0.33348		3011.3	0.33348	0.21175	0.33042	0.45184		413	0.0826	0.0632	0.0719
														3011.4	0.22264	0.27673	0.33317		3011.4	0.33317	0.21239	0.33068	0.45278		414	0.0819	0.0626	0.0712
														3011.5	0.2315	0.27736	0.33276		3011.5	0.33276	0.21336	0.33108	0.45393		415	0.0817	0.0621	0.0707
														3011.6	0.23901	0.2783	0.33239		3011.6	0.33239	0.21447	0.33157	0.45529		416	0.0812	0.062	0.0706
														3011.7	0.24373	0.27928	0.33225		3011.7	0.33225	0.21553	0.33198	0.45681		417	0.0809	0.0622	0.0703
														3011.8	0.24467	0.28	0.33243		3011.8	0.33243	0.21634	0.33206	0.45839		418	0.081	0.0614	0.0704
														3011.9	0.24184	0.28027	0.33289		3011.9	0.33289	0.21681	0.33169	0.45988		419	0.0812	0.0621	0.0703
														3012	0.23638	0.28011	0.33353		3012	0.33353	0.21695	0.3309	0.46111		420	0.0811	0.0618	0.07
														3012.1	0.22999	0.27969	0.33423		3012.1	0.33423	0.21687	0.32991	0.46193		421	0.0813	0.0616	0.0701
														3012.2	0.22431	0.27926	0.33491		3012.2	0.33491	0.2168	0.32891	0.46224		422	0.0818	0.0619	0.0704
														3012.3	0.22027	0.27896	0.33546		3012.3	0.33546	0.21698	0.32799	0.46204		423	0.0817	0.0617	0.0699
														3012.4	0.21777	0.2788	0.3358		3012.4	0.3358	0.21758	0.32714	0.46139		424	0.0819	0.0615	0.0701
														3012.5	0.21555	0.27871	0.33584		3012.5	0.33584	0.21865	0.32634	0.4604		425	0.0826	0.0622	0.07
														3012.6	0.21179	0.27861	0.33555		3012.6	0.33555	0.22008	0.32561	0.45924		426	0.0826	0.0621	0.0703
														3012.7	0.20521	0.2785	0.33492		3012.7	0.33492	0.22171	0.32501	0.4581		427	0.0829	0.0621	0.0701
														3012.8	0.19605	0.27839	0.33401		3012.8	0.33401	0.22334	0.32456	0.45712		428	0.0832	0.062	0.0701
														3012.9	0.18589	0.27826	0.33294		3012.9	0.33294	0.22487	0.32427	0.4564		429	0.0837	0.0622	0.0701
														3013	0.17644	0.27802	0.33186		3013	0.33186	0.22623	0.32416	0.45594		430	0.0845	0.0627	0.0704
														3013.1	0.16845	0.27762	0.33092		3013.1	0.33092	0.22737	0.32429	0.45572		431	0.0853	0.0627	0.0709
														3013.2	0.16194	0.27706	0.33028		3013.2	0.33028	0.22823	0.32472	0.45567		432	0.0855	0.0626	0.0705
														3013.3	0.15745	0.27644	0.32996		3013.3	0.32996	0.22878	0.32547	0.4557		433	0.0864	0.0629	0.0707
														3013.4	0.15655	0.27592	0.32997		3013.4	0.32997	0.22906	0.32647	0.45574		434	0.0872	0.063	0.0712
														3013.5	0.16103	0.27565	0.33026		3013.5	0.33026	0.22918	0.32758	0.45568		435	0.0877	0.063	0.0712
														3013.6	0.17136	0.27568	0.33082		3013.6	0.33082	0.22929	0.32864	0.45548		436	0.0885	0.0631	0.0715
														3013.7	0.18568	0.27596	0.33164		3013.7	0.33164	0.22956	0.32955	0.45516		437	0.0895	0.0634	0.0719
														3013.8	0.20014	0.27634	0.33269		3013.8	0.33269	0.23005	0.33024	0.45479		438	0.09	0.0635	0.0721
														3013.9	0.21061	0.27669	0.33388		3013.9	0.33388	0.23072	0.33068	0.45446		439	0.0914	0.0637	0.0726
														3014	0.21506	0.27699	0.33506		3014	0.33506	0.23143	0.33092	0.45424		440	0.0921	0.0642	0.0729
														3014.1	0.21506	0.27731	0.33608		3014.1	0.33608	0.23203	0.33103	0.45412		441	0.0935	0.0649	0.0735
														3014.2	0.21462	0.27775	0.33691		3014.2	0.33691	0.23243	0.33111	0.45403		442	0.0945	0.065	0.0735
														3014.3	0.21688	0.27834	0.33754		3014.3	0.33754	0.23254	0.33121	0.45387		443	0.0952	0.065	0.0739
														3014.4	0.22118	0.27907	0.33798		3014.4	0.33798	0.23227	0.33135	0.45365		444	0.0961	0.0652	0.0745
														3014.5	0.22366	0.27992	0.33819		3014.5	0.33819	0.23154	0.33149	0.45345		445	0.0973	0.0658	0.075
														3014.6	0.22079	0.28087	0.33824		3014.6	0.33824	0.23032	0.33163	0.45341		446	0.0985	0.0665	0.0758
														3014.7	0.21247	0.28189	0.3383		3014.7	0.3383	0.22871	0.33173	0.45363		447	0.0996	0.0668	0.0761
														3014.8	0.20173	0.28295	0.33865		3014.8	0.33865	0.22692	0.3318	0.45409		448	0.0999	0.0667	0.0762
														3014.9	0.19205	0.28395	0.33952		3014.9	0.33952	0.22524	0.33189	0.45468		449	0.1014	0.0671	0.0771
														3015	0.18559	0.28479	0.34107		3015	0.34107	0.22397	0.33202	0.45522		450	0.1023	0.0669	0.0774
														3015.1	0.18343	0.2854	0.34329		3015.1	0.34329	0.22329	0.33226	0.45556		451	0.1036	0.0679	0.0784
														3015.2	0.18627	0.28577	0.34606		3015.2	0.34606	0.22319	0.33263	0.45564		452	0.105	0.068	0.0791
														3015.3	0.19386	0.28594	0.34916		3015.3	0.34916	0.22351	0.33316	0.45555		453	0.1062	0.0681	0.0791
														3015.4	0.20374	0.28596	0.35227		3015.4	0.35227	0.22401	0.33383	0.45548		454	0.1074	0.0688	0.08
														3015.5	0.21156	0.28591	0.35506		3015.5	0.35506	0.22449	0.33461	0.45562		455	0.1091	0.0689	0.0806
														3015.6	0.21333	0.2858	0.35722		3015.6	0.35722	0.2248	0.33548	0.45604		456	0.11	0.0692	0.0816
														3015.7	0.20796	0.28564	0.3586		3015.7	0.3586	0.22482	0.33642	0.45664		457	0.1121	0.07	0.0825
														3015.8	0.19755	0.28548	0.35918		3015.8	0.35918	0.22446	0.33743	0.45725		458	0.1133	0.0704	0.0833
														3015.9	0.18541	0.28537	0.35906		3015.9	0.35906	0.22365	0.33856	0.45773		459	0.1149	0.071	0.0842
														3016	0.17386	0.28536	0.35845		3016	0.35845	0.22234	0.3398	0.45806		460	0.1168	0.0721	0.0855
														3016.1	0.16374	0.28548	0.3576		3016.1	0.3576	0.22054	0.34113	0.45834		461	0.1191	0.0724	0.0862
														3016.2	0.15577	0.28574	0.35676		3016.2	0.35676	0.21836	0.34253	0.45868		462	0.1207	0.0726	0.0874
														3016.3	0.15148	0.28622	0.35607		3016.3	0.35607	0.2161	0.34397	0.45908		463	0.1226	0.0731	0.0886
														3016.4	0.15274	0.28699	0.35554		3016.4	0.35554	0.21409	0.34544	0.45941		464	0.1247	0.0738	0.0898
														3016.5	0.16012	0.28815	0.35505		3016.5	0.35505	0.21264	0.34694	0.45951		465	0.1265	0.0746	0.0912
														3016.6	0.17212	0.28967	0.35446		3016.6	0.35446	0.21189	0.34845	0.45929		466	0.1289	0.0757	0.0925
														3016.7	0.18543	0.29147	0.35372		3016.7	0.35372	0.21183	0.34992	0.45877		467	0.1311	0.0758	0.0938
														3016.8	0.19617	0.29339	0.35284		3016.8	0.35284	0.21229	0.35125	0.45809		468	0.1327	0.0767	0.0954
														3016.9	0.20118	0.29525	0.35184		3016.9	0.35184	0.21308	0.35238	0.45741		469	0.1345	0.0774	0.0962
														3017	0.19931	0.29691	0.35073		3017	0.35073	0.21394	0.35326	0.45689		470	0.1371	0.0782	0.0975
														3017.1	0.19209	0.29832	0.34946		3017.1	0.34946	0.21456	0.35389	0.45665		471	0.1389	0.0786	0.0988
														3017.2	0.1833	0.2995	0.34797		3017.2	0.34797	0.21473	0.3543	0.45672		472	0.1412	0.0794	0.1
														3017.3	0.17714	0.30052	0.34625		3017.3	0.34625	0.21435	0.3545	0.4571		473	0.1431	0.0797	0.1017
														3017.4	0.17583	0.30149	0.34443		3017.4	0.34443	0.21354	0.35451	0.45773		474	0.1451	0.0806	0.1032
														3017.5	0.17831	0.30244	0.34271		3017.5	0.34271	0.21257	0.35434	0.45853		475	0.1474	0.0812	0.1049
														3017.6	0.18117	0.30337	0.34134		3017.6	0.34134	0.2117	0.35406	0.45943		476	0.1502	0.0823	0.1066
														3017.7	0.1813	0.30419	0.3404		3017.7	0.3404	0.21101	0.35373	0.46032		477	0.1522	0.0829	0.1077
														3017.8	0.17833	0.30482	0.3398		3017.8	0.3398	0.21038	0.35339	0.46117		478	0.1545	0.0834	0.1094
														3017.9	0.1746	0.3052	0.33929		3017.9	0.33929	0.20963	0.35301	0.46196		479	0.1564	0.0845	0.1115
														3018	0.17306	0.30528	0.33864		3018	0.33864	0.20867	0.35245	0.46268		480	0.1598	0.0854	0.1136
														3018.1	0.17477	0.3051	0.33783		3018.1	0.33783	0.20759	0.35156	0.4633		481	0.1629	0.0863	0.1151
														3018.2	0.17833	0.30474	0.33699		3018.2	0.33699	0.20665	0.35024	0.46375		482	0.1654	0.0875	0.1175
														3018.3	0.1814	0.30429	0.33633		3018.3	0.33633	0.20611	0.3485	0.46398		483	0.1683	0.0882	0.1194
														3018.4	0.18288	0.3039	0.336		3018.4	0.336	0.2061	0.34651	0.46395		484	0.1709	0.0892	0.1218
														3018.5	0.18367	0.30368	0.33602		3018.5	0.33602	0.20651	0.3445	0.4637		485	0.1738	0.0902	0.1236
														3018.6	0.18544	0.30366	0.33628		3018.6	0.33628	0.20711	0.34264	0.46329		486	0.1768	0.0913	0.1263
														3018.7	0.18876	0.30375	0.33662		3018.7	0.33662	0.20765	0.34103	0.46278		487	0.1801	0.0925	0.1281
														3018.8	0.1926	0.30382	0.33684		3018.8	0.33684	0.208	0.33971	0.46222		488	0.1825	0.0935	0.131
														3018.9	0.19561	0.30378	0.33675		3018.9	0.33675	0.20811	0.33867	0.4617		489	0.1852	0.0941	0.1327
														3019	0.19745	0.30363	0.33629		3019	0.33629	0.20808	0.33791	0.46131		490	0.1895	0.0961	0.136
														3019.1	0.19893	0.30345	0.33553		3019.1	0.33553	0.20802	0.33736	0.46111		491	0.1926	0.0968	0.1385
														3019.2	0.20107	0.30338	0.33466		3019.2	0.33466	0.20811	0.33689	0.4611		492	0.1953	0.0983	0.1406
														3019.3	0.20413	0.30349	0.3339		3019.3	0.3339	0.20852	0.33638	0.46128		493	0.1981	0.0989	0.1433
														3019.4	0.20719	0.3038	0.33338		3019.4	0.33338	0.20941	0.33575	0.46164		494	0.2009	0.0999	0.1455
														3019.5	0.20823	0.30423	0.33309		3019.5	0.33309	0.21087	0.33503	0.46217		495	0.2043	0.1013	0.1479
														3019.6	0.20513	0.30462	0.33297		3019.6	0.33297	0.21284	0.3343	0.46281		496	0.2079	0.1025	0.151
														3019.7	0.19747	0.30474	0.33293		3019.7	0.33293	0.21515	0.3336	0.46339		497	0.2108	0.1037	0.1537
														3019.8	0.18753	0.30441	0.33294		3019.8	0.33294	0.2175	0.33298	0.46372		498	0.2131	0.1048	0.1553
														3019.9	0.17912	0.30364	0.33299		3019.9	0.33299	0.21963	0.33241	0.46363		499	0.2162	0.1062	0.158
														3020	0.17511	0.30256	0.33313		3020	0.33313	0.22138	0.33191	0.46309		500	0.2193	0.107	0.1607
														3020.1	0.17623	0.30145	0.33339		3020.1	0.33339	0.22268	0.33149	0.46225		501	0.223	0.1079	0.1626
														3020.2	0.1819	0.3005	0.33381		3020.2	0.33381	0.22358	0.33115	0.46133		502	0.2261	0.1094	0.1657
														3020.3	0.19138	0.29973	0.33434		3020.3	0.33434	0.22416	0.33088	0.46055		503	0.2293	0.1101	0.1686
														3020.4	0.20341	0.29904	0.33487		3020.4	0.33487	0.22451	0.33066	0.46003		504	0.2323	0.1122	0.1712
														3020.5	0.21538	0.29825	0.33527		3020.5	0.33527	0.22473	0.33046	0.45971		505	0.2351	0.113	0.1737
														3020.6	0.224	0.29725	0.33542		3020.6	0.33542	0.22489	0.33024	0.45947		506	0.2383	0.114	0.1761
														3020.7	0.22729	0.29603	0.33532		3020.7	0.33532	0.22504	0.32994	0.45919		507	0.2416	0.1154	0.1786
														3020.8	0.22584	0.29471	0.33507		3020.8	0.33507	0.22517	0.32953	0.45888		508	0.2445	0.1165	0.1803
														3020.9	0.22213	0.29343	0.33478		3020.9	0.33478	0.22524	0.32905	0.45868		509	0.2462	0.1166	0.1818
														3021	0.21884	0.29235	0.33446		3021	0.33446	0.22517	0.3286	0.4587		510	0.2495	0.1176	0.1844
														3021.1	0.21739	0.29161	0.33411		3021.1	0.33411	0.22494	0.32829	0.45897		511	0.2514	0.1194	0.1855
														3021.2	0.21753	0.29128	0.33369		3021.2	0.33369	0.22453	0.32818	0.45942		512	0.2531	0.1193	0.1866
														3021.3	0.21782	0.29135	0.33324		3021.3	0.33324	0.22398	0.32823	0.45997		513	0.2547	0.1201	0.1875
														3021.4	0.21663	0.29171	0.3328		3021.4	0.3328	0.22332	0.32835	0.46056		514	0.257	0.1205	0.1882
														3021.5	0.21349	0.29215	0.33245		3021.5	0.33245	0.22258	0.3285	0.46124		515	0.2578	0.1207	0.1882
														3021.6	0.20965	0.2925	0.33219		3021.6	0.33219	0.22176	0.32869	0.46206		516	0.259	0.1215	0.1892
														3021.7	0.20734	0.2926	0.33198		3021.7	0.33198	0.22086	0.32898	0.46304		517	0.2602	0.1214	0.1886
														3021.8	0.20822	0.29241	0.33171		3021.8	0.33171	0.21992	0.32941	0.4641		518	0.261	0.1219	0.1886
														3021.9	0.21255	0.29194	0.33132		3021.9	0.33132	0.21903	0.32994	0.46511		519	0.2616	0.1219	0.1878
														3022	0.2195	0.29124	0.33082		3022	0.33082	0.21834	0.33049	0.4659		520	0.2618	0.1215	0.1879
														3022.1	0.22777	0.29036	0.33034		3022.1	0.33034	0.21803	0.33094	0.46631		521	0.2623	0.1214	0.1866
														3022.2	0.23575	0.28931	0.33005		3022.2	0.33005	0.21823	0.33121	0.46629		522	0.2631	0.1217	0.1865
														3022.3	0.24158	0.28814	0.33013		3022.3	0.33013	0.21898	0.33129	0.46591		523	0.2632	0.1221	0.1853
														3022.4	0.24383	0.28694	0.33067		3022.4	0.33067	0.22017	0.33127	0.46531		524	0.2643	0.1223	0.1848
														3022.5	0.24227	0.28578	0.3316		3022.5	0.3316	0.22159	0.33123	0.46465		525	0.2636	0.1212	0.1827
														3022.6	0.23788	0.28471	0.33281		3022.6	0.33281	0.22299	0.33114	0.46403		526	0.2637	0.1214	0.1819
														3022.7	0.23192	0.28377	0.33414		3022.7	0.33414	0.22406	0.331	0.46344		527	0.2642	0.1211	0.1802
														3022.8	0.22527	0.28296	0.33552		3022.8	0.33552	0.22456	0.33086	0.46282		528	0.2643	0.1209	0.179
														3022.9	0.21863	0.28229	0.33692		3022.9	0.33692	0.22435	0.33093	0.46201		529	0.265	0.1206	0.178
														3023	0.21285	0.28182	0.33837		3023	0.33837	0.22342	0.33147	0.46091		530	0.2646	0.1203	0.1761
														3023.1	0.20891	0.28155	0.33987		3023.1	0.33987	0.22195	0.3326	0.45946		531	0.2647	0.1202	0.1746
														3023.2	0.20758	0.28147	0.34136		3023.2	0.34136	0.22025	0.33422	0.45776		532	0.2651	0.12	0.1732
														3023.3	0.2092	0.28151	0.34276		3023.3	0.34276	0.21873	0.33604	0.45606		533	0.2654	0.1201	0.1716
														3023.4	0.21328	0.2816	0.34397		3023.4	0.34397	0.21775	0.33777	0.45462		534	0.2656	0.12	0.1699
														3023.5	0.21823	0.2817	0.34493		3023.5	0.34493	0.21753	0.33923	0.45363		535	0.2658	0.1193	0.1678
														3023.6	0.22189	0.28183	0.34564		3023.6	0.34564	0.21806	0.34039	0.4531		536	0.2669	0.1195	0.1666
														3023.7	0.22303	0.28197	0.34613		3023.7	0.34613	0.21917	0.34137	0.4529		537	0.2672	0.1193	0.1651
														3023.8	0.22243	0.28211	0.34651		3023.8	0.34651	0.22061	0.34231	0.45288		538	0.2673	0.1189	0.163
														3023.9	0.22205	0.28219	0.34688		3023.9	0.34688	0.22213	0.34328	0.45292		539	0.2688	0.1193	0.1623
														3024	0.22287	0.28216	0.34733		3024	0.34733	0.22353	0.3443	0.453		540	0.2698	0.1193	0.1613
														3024.1	0.22359	0.28201	0.34789		3024.1	0.34789	0.22463	0.34531	0.45308		541	0.27	0.119	0.1598
														3024.2	0.22166	0.28175	0.34847		3024.2	0.34847	0.22529	0.34625	0.45314		542	0.2709	0.119	0.1587
														3024.3	0.21526	0.28146	0.34898		3024.3	0.34898	0.22542	0.34706	0.45318		543	0.2716	0.1189	0.1581
														3024.4	0.20467	0.28119	0.34939		3024.4	0.34939	0.22509	0.34774	0.45319		544	0.2727	0.119	0.1567
														3024.5	0.19232	0.28097	0.34973		3024.5	0.34973	0.22453	0.3483	0.45315		545	0.2738	0.119	0.1555
														3024.6	0.18206	0.28077	0.35011		3024.6	0.35011	0.22409	0.3487	0.4531		546	0.2751	0.1188	0.1545
														3024.7	0.17773	0.28053	0.35057		3024.7	0.35057	0.22407	0.34891	0.45306		547	0.276	0.119	0.1537
														3024.8	0.18112	0.28022	0.3511		3024.8	0.3511	0.22458	0.34892	0.45308		548	0.2778	0.1196	0.1532
														3024.9	0.19071	0.27984	0.35167		3024.9	0.35167	0.22555	0.34879	0.45322		549	0.2782	0.119	0.1521
														3025	0.20257	0.27941	0.35225		3025	0.35225	0.22683	0.34861	0.45348		550	0.2811	0.1197	0.1518
														3025.1	0.21274	0.27893	0.35282		3025.1	0.35282	0.22827	0.34844	0.45384		551	0.283	0.1196	0.1506
														3025.2	0.21885	0.27839	0.35332		3025.2	0.35332	0.22974	0.34832	0.45422		552	0.2843	0.1198	0.1498
														3025.3	0.2201	0.27781	0.35366		3025.3	0.35366	0.23115	0.34825	0.45456		553	0.2868	0.1204	0.1494
														3025.4	0.2164	0.27721	0.3538		3025.4	0.3538	0.23239	0.34823	0.45482		554	0.2888	0.1205	0.1483
														3025.5	0.20815	0.27661	0.35376		3025.5	0.35376	0.23333	0.34824	0.45502		555	0.2908	0.1219	0.1477
														3025.6	0.19684	0.276	0.35365		3025.6	0.35365	0.23384	0.34825	0.45521		556	0.2944	0.1217	0.1476
														3025.7	0.18554	0.27535	0.3536		3025.7	0.3536	0.23388	0.34822	0.45544		557	0.2958	0.1221	0.1474
														3025.8	0.17801	0.27468	0.35372		3025.8	0.35372	0.23351	0.34813	0.45568		558	0.299	0.1224	0.1463
														3025.9	0.17706	0.27406	0.354		3025.9	0.354	0.23296	0.34796	0.45592		559	0.3022	0.1238	0.1464
														3026	0.18327	0.27365	0.35443		3026	0.35443	0.2325	0.34771	0.45613		560	0.305	0.1236	0.1462
														3026.1	0.19523	0.27362	0.35492		3026.1	0.35492	0.23239	0.34742	0.45633		561	0.3072	0.124	0.1454
														3026.2	0.21038	0.27408	0.35547		3026.2	0.35547	0.23274	0.34715	0.45659		562	0.3103	0.1245	0.1455
														3026.3	0.22551	0.27507	0.35606		3026.3	0.35606	0.23354	0.34698	0.45698		563	0.3136	0.1252	0.1447
														3026.4	0.23687	0.27647	0.35668		3026.4	0.35668	0.23468	0.3469	0.4575		564	0.3168	0.126	0.1446
														3026.5	0.24098	0.27811	0.35723		3026.5	0.35723	0.23597	0.34686	0.45813		565	0.3197	0.1267	0.1445
														3026.6	0.23628	0.27975	0.3576		3026.6	0.3576	0.23715	0.34673	0.45884		566	0.3228	0.1273	0.1446
														3026.7	0.22424	0.28125	0.35776		3026.7	0.35776	0.23795	0.3464	0.45962		567	0.3258	0.1279	0.1444
														3026.8	0.20884	0.28252	0.35778		3026.8	0.35778	0.2381	0.34585	0.46049		568	0.3291	0.1284	0.1449
														3026.9	0.19442	0.28356	0.35784		3026.9	0.35784	0.23751	0.34513	0.46148		569	0.3329	0.1296	0.1452
														3027	0.18379	0.28441	0.35816		3027	0.35816	0.23624	0.34428	0.46257		570	0.3356	0.1297	0.1444
														3027.1	0.17796	0.28509	0.35881		3027.1	0.35881	0.23457	0.34333	0.46366		571	0.3398	0.1307	0.1443
														3027.2	0.17713	0.28571	0.35971		3027.2	0.35971	0.23281	0.3423	0.4646		572	0.3436	0.1321	0.1446
														3027.3	0.18131	0.2864	0.36058		3027.3	0.36058	0.2312	0.34127	0.46529		573	0.3478	0.1327	0.1449
														3027.4	0.18959	0.28727	0.36114		3027.4	0.36114	0.22988	0.34036	0.46569		574	0.3512	0.1337	0.1447
														3027.5	0.19907	0.28831	0.36123		3027.5	0.36123	0.22885	0.33969	0.46587		575	0.3565	0.1347	0.145
														3027.6	0.20563	0.28942	0.36091		3027.6	0.36091	0.22805	0.33931	0.46593		576	0.3609	0.1354	0.1451
														3027.7	0.2065	0.29048	0.36041		3027.7	0.36041	0.22746	0.33924	0.466		577	0.3668	0.1368	0.146
														3027.8	0.20246	0.29145	0.35997		3027.8	0.35997	0.22712	0.33943	0.46617		578	0.3712	0.1385	0.146
														3027.9	0.19722	0.29232	0.35972		3027.9	0.35972	0.22714	0.33984	0.46649		579	0.3766	0.14	0.1464
														3028	0.19467	0.29312	0.3596		3028	0.3596	0.22759	0.34043	0.46697		580	0.3826	0.1406	0.1465
														3028.1	0.19641	0.29382	0.35941		3028.1	0.35941	0.22843	0.34117	0.46751		581	0.3878	0.1419	0.1464
														3028.2	0.20135	0.2944	0.35901		3028.2	0.35901	0.22945	0.34198	0.468		582	0.3934	0.1435	0.1478
														3028.3	0.20688	0.2949	0.35834		3028.3	0.35834	0.23042	0.34286	0.46837		583	0.3979	0.1444	0.1479
														3028.4	0.21031	0.29542	0.35747		3028.4	0.35747	0.23111	0.3438	0.46857		584	0.4051	0.1457	0.148
														3028.5	0.20991	0.29606	0.35649		3028.5	0.35649	0.2314	0.34481	0.46861		585	0.4101	0.1477	0.1485
														3028.6	0.2054	0.29684	0.35547		3028.6	0.35547	0.23128	0.34586	0.46842		586	0.4159	0.1486	0.1487
														3028.7	0.19798	0.29765	0.35447		3028.7	0.35447	0.23078	0.34689	0.46795		587	0.421	0.1495	0.1499
														3028.8	0.19003	0.29833	0.35354		3028.8	0.35354	0.23	0.34784	0.46718		588	0.4263	0.151	0.1501
														3028.9	0.18463	0.29884	0.35281		3028.9	0.35281	0.22915	0.34871	0.46617		589	0.4316	0.1523	0.1497
														3029	0.18466	0.29921	0.35233		3029	0.35233	0.22842	0.34956	0.46508		590	0.4379	0.1537	0.1513
														3029.1	0.19108	0.29951	0.35213		3029.1	0.35213	0.22798	0.35043	0.46407		591	0.4423	0.1544	0.1517
														3029.2	0.20178	0.29985	0.35216		3029.2	0.35216	0.22782	0.35133	0.46329		592	0.4468	0.1555	0.1521
														3029.3	0.21203	0.30033	0.35235		3029.3	0.35235	0.22786	0.35222	0.46283		593	0.4525	0.157	0.1516
														3029.4	0.21699	0.30096	0.35264		3029.4	0.35264	0.22796	0.35308	0.46268		594	0.4582	0.1585	0.1529
														3029.5	0.21437	0.3017	0.35296		3029.5	0.35296	0.22801	0.35388	0.46278		595	0.4638	0.1601	0.1537
														3029.6	0.20536	0.30241	0.35326		3029.6	0.35326	0.22795	0.3546	0.46301		596	0.4683	0.1609	0.1534
														3029.7	0.19345	0.30298	0.35353		3029.7	0.35353	0.22772	0.35518	0.46323		597	0.4738	0.1628	0.1542
														3029.8	0.18215	0.30334	0.35378		3029.8	0.35378	0.22727	0.3555	0.46339		598	0.4797	0.1637	0.1552
														3029.9	0.17357	0.30351	0.35407		3029.9	0.35407	0.22659	0.35545	0.46346		599	0.4855	0.1653	0.1551
														3030	0.1684	0.30356	0.35438		3030	0.35438	0.22569	0.35498	0.46347		600	0.4915	0.1669	0.1561
														3030.1	0.16686	0.30361	0.35465		3030.1	0.35465	0.22462	0.35412	0.46346		601	0.4977	0.1682	0.1568
														3030.2	0.16897	0.30375	0.35479		3030.2	0.35479	0.22343	0.35305	0.46352		602	0.5027	0.17	0.1575
														3030.3	0.17403	0.30405	0.35472		3030.3	0.35472	0.22224	0.35197	0.4637		603	0.5078	0.1708	0.1574
														3030.4	0.18039	0.30453	0.35444		3030.4	0.35444	0.22125	0.35101	0.46397		604	0.5114	0.172	0.158
														3030.5	0.18629	0.3051	0.35399		3030.5	0.35399	0.22064	0.35024	0.46419		605	0.5175	0.173	0.1589
														3030.6	0.19084	0.30566	0.35343		3030.6	0.35343	0.22053	0.34965	0.46421		606	0.5216	0.1741	0.1586
														3030.7	0.19403	0.30605	0.35282		3030.7	0.35282	0.22089	0.34925	0.46391		607	0.5264	0.1754	0.1596
														3030.8	0.19594	0.30615	0.35223		3030.8	0.35223	0.22152	0.34907	0.46331		608	0.5314	0.1771	0.1592
														3030.9	0.19628	0.3059	0.35169		3030.9	0.35169	0.2222	0.34918	0.46256		609	0.5354	0.178	0.1598
														3031	0.19467	0.30529	0.35117		3031	0.35117	0.22276	0.34958	0.46193		610	0.5387	0.1787	0.1602
														3031.1	0.19095	0.30441	0.3506		3031.1	0.3506	0.22307	0.35013	0.46163		611	0.542	0.1797	0.1602
														3031.2	0.18521	0.30342	0.34999		3031.2	0.34999	0.22309	0.35062	0.46174		612	0.5458	0.1806	0.1606
														3031.3	0.17807	0.30251	0.34944		3031.3	0.34944	0.22279	0.35083	0.46211		613	0.5495	0.1819	0.1612
														3031.4	0.17125	0.30178	0.34904		3031.4	0.34904	0.22226	0.35066	0.46248		614	0.5521	0.1821	0.1613
														3031.5	0.16743	0.30121	0.34882		3031.5	0.34882	0.22159	0.35015	0.46263		615	0.5554	0.1831	0.162
														3031.6	0.16903	0.30069	0.3487		3031.6	0.3487	0.22089	0.34944	0.46249		616	0.5589	0.1839	0.1613
														3031.7	0.17639	0.30011	0.34855		3031.7	0.34855	0.2202	0.3487	0.46216		617	0.562	0.1847	0.1627
														3031.8	0.18717	0.29941	0.34834		3031.8	0.34834	0.21951	0.34803	0.4618		618	0.5651	0.1858	0.1626
														3031.9	0.19733	0.29868	0.3481		3031.9	0.3481	0.21887	0.3475	0.46155		619	0.5693	0.1874	0.1628
														3032	0.20304	0.29806	0.34791		3032	0.34791	0.21835	0.34707	0.46144		620	0.574	0.1893	0.1643
														3032.1	0.20229	0.29769	0.34785		3032.1	0.34785	0.21806	0.34666	0.46138		621	0.5756	0.1885	0.1629
														3032.2	0.19568	0.29761	0.34792		3032.2	0.34792	0.21803	0.34618	0.46123		622	0.5794	0.1892	0.164
														3032.3	0.18612	0.29774	0.3481		3032.3	0.3481	0.21816	0.34556	0.46092		623	0.5844	0.1927	0.1655
														3032.4	0.17755	0.29794	0.34832		3032.4	0.34832	0.21827	0.34479	0.46049		624	0.5879	0.193	0.1652
														3032.5	0.17312	0.29803	0.34854		3032.5	0.34854	0.21819	0.34392	0.46009		625	0.5921	0.1945	0.1666
														3032.6	0.17366	0.29794	0.34867		3032.6	0.34867	0.21781	0.34301	0.45987		626	0.596	0.1951	0.167
														3032.7	0.1774	0.29768	0.34867		3032.7	0.34867	0.21714	0.34213	0.45992		627	0.6002	0.1967	0.1672
														3032.8	0.18117	0.29736	0.34846		3032.8	0.34846	0.21628	0.34138	0.46022		628	0.6033	0.1973	0.1667
														3032.9	0.18268	0.29717	0.34805		3032.9	0.34805	0.21541	0.34083	0.46068		629	0.6077	0.1989	0.1679
														3033	0.18199	0.29725	0.34745		3033	0.34745	0.21469	0.3405	0.46118		630	0.6116	0.2005	0.1681
														3033.1	0.1812	0.29764	0.34671		3033.1	0.34671	0.21418	0.34038	0.46161		631	0.6162	0.2014	0.1688
														3033.2	0.18258	0.29827	0.34592		3033.2	0.34592	0.21381	0.34043	0.46192		632	0.6196	0.2026	0.1689
														3033.3	0.18684	0.2989	0.34519		3033.3	0.34519	0.21344	0.34059	0.46208		633	0.6228	0.2031	0.1694
														3033.4	0.19289	0.2993	0.34462		3033.4	0.34462	0.21303	0.34079	0.46207		634	0.6261	0.2048	0.1698
														3033.5	0.19907	0.29928	0.34429		3033.5	0.34429	0.21268	0.34092	0.46191		635	0.6302	0.205	0.1698
														3033.6	0.2046	0.29879	0.34422		3033.6	0.34422	0.21256	0.34081	0.4617		636	0.6322	0.2052	0.1697
														3033.7	0.20998	0.29791	0.34435		3033.7	0.34435	0.21275	0.34031	0.46155		637	0.6358	0.2071	0.171
														3033.8	0.21599	0.29679	0.34456		3033.8	0.34456	0.21316	0.33944	0.46156		638	0.6389	0.2078	0.1714
														3033.9	0.22219	0.29562	0.34472		3033.9	0.34472	0.21353	0.33835	0.46174		639	0.6415	0.2092	0.1719
														3034	0.22625	0.2946	0.34473		3034	0.34473	0.21364	0.33729	0.46203		640	0.6445	0.2098	0.1728
														3034.1	0.22521	0.29388	0.34453		3034.1	0.34453	0.21335	0.33642	0.46236		641	0.6475	0.2104	0.1728
														3034.2	0.21777	0.29357	0.34418		3034.2	0.34418	0.2127	0.33574	0.46265		642	0.6492	0.2109	0.1724
														3034.3	0.2057	0.29364	0.34375		3034.3	0.34375	0.21186	0.33513	0.46286		643	0.6513	0.2119	0.1731
														3034.4	0.19309	0.29396	0.34338		3034.4	0.34338	0.21106	0.33451	0.46296		644	0.6545	0.2126	0.1728
														3034.5	0.18414	0.29433	0.34319		3034.5	0.34319	0.21057	0.33387	0.46294		645	0.6554	0.213	0.1735
														3034.6	0.18126	0.29463	0.34324		3034.6	0.34324	0.21054	0.33326	0.4628		646	0.6581	0.214	0.1737
														3034.7	0.18441	0.29483	0.34352		3034.7	0.34352	0.21098	0.33275	0.46252		647	0.6576	0.213	0.173
														3034.8	0.19154	0.29498	0.34395		3034.8	0.34395	0.21171	0.3324	0.46219		648	0.6589	0.213	0.1726
														3034.9	0.19973	0.29512	0.34442		3034.9	0.34442	0.21249	0.33222	0.46188		649	0.6581	0.2136	0.1723
														3035	0.20658	0.29525	0.34487		3035	0.34487	0.21312	0.33221	0.4617		650	0.6593	0.2135	0.1718
														3035.1	0.21139	0.29533	0.34528		3035.1	0.34528	0.21353	0.33232	0.46171		651	0.6571	0.2132	0.1721
														3035.2	0.21508	0.29535	0.34563		3035.2	0.34563	0.21375	0.33247	0.4619		652	0.6551	0.2127	0.1714
														3035.3	0.21882	0.29533	0.34588		3035.3	0.34588	0.21385	0.3326	0.46224		653	0.6533	0.2119	0.1702
														3035.4	0.22244	0.29534	0.34597		3035.4	0.34597	0.21389	0.33263	0.4627		654	0.651	0.2119	0.1708
														3035.5	0.22439	0.29542	0.34591		3035.5	0.34591	0.21392	0.33256	0.46325		655	0.6474	0.2106	0.1697
														3035.6	0.22349	0.2956	0.3458		3035.6	0.3458	0.21402	0.33245	0.46385		656	0.6438	0.2097	0.1693
														3035.7	0.22065	0.2958	0.34581		3035.7	0.34581	0.21431	0.33237	0.46445		657	0.639	0.2091	0.1683
														3035.8	0.2184	0.29592	0.34609		3035.8	0.34609	0.2149	0.33233	0.46499		658	0.6347	0.208	0.1677
														3035.9	0.21854	0.29585	0.34663		3035.9	0.34663	0.21587	0.33227	0.46544		659	0.6293	0.2059	0.1663
														3036	0.22063	0.29561	0.34732		3036	0.34732	0.21716	0.33207	0.46579		660	0.6239	0.204	0.1652
														3036.1	0.22288	0.29528	0.34799		3036.1	0.34799	0.21859	0.33169	0.466		661	0.6181	0.2033	0.1639
														3036.2	0.22435	0.29504	0.34847		3036.2	0.34847	0.21994	0.33117	0.46601		662	0.6119	0.2008	0.1635
														3036.3	0.22584	0.29499	0.34867		3036.3	0.34867	0.221	0.33062	0.46578		663	0.6062	0.1994	0.162
														3036.4	0.22878	0.29513	0.34857		3036.4	0.34857	0.22167	0.33013	0.4653		664	0.5979	0.198	0.1607
														3036.5	0.23347	0.29536	0.3482		3036.5	0.3482	0.22196	0.32969	0.46461		665	0.5886	0.1945	0.1587
														3036.6	0.23861	0.29552	0.34765		3036.6	0.34765	0.22192	0.32921	0.46381		666	0.581	0.1935	0.1588
														3036.7	0.24187	0.29546	0.34706		3036.7	0.34706	0.22165	0.32863	0.46293		667	0.5714	0.1907	0.1568
														3036.8	0.24106	0.2951	0.34656		3036.8	0.34656	0.22121	0.32801	0.46202		668	0.5608	0.1876	0.1543
														3036.9	0.23532	0.29441	0.34616		3036.9	0.34616	0.22064	0.32751	0.46115		669	0.5507	0.1845	0.1532
														3037	0.22595	0.29346	0.34576		3037	0.34576	0.22002	0.32721	0.46037		670	0.5386	0.1817	0.1506
														3037.1	0.21615	0.29239	0.34527		3037.1	0.34527	0.21942	0.32707	0.45973		671	0.5288	0.1789	0.1494
														3037.2	0.20934	0.29138	0.34462		3037.2	0.34462	0.21892	0.32694	0.45925		672	0.5153	0.1757	0.1462
														3037.3	0.2072	0.29056	0.34386		3037.3	0.34386	0.21855	0.32671	0.4589		673	0.5045	0.1721	0.1454
														3037.4	0.20892	0.29002	0.34304		3037.4	0.34304	0.2183	0.32643	0.4587		674	0.4921	0.1693	0.1424
														3037.5	0.21213	0.28974	0.34218		3037.5	0.34218	0.21812	0.32624	0.45869		675	0.4787	0.1656	0.1409
														3037.6	0.21429	0.28967	0.34123		3037.6	0.34123	0.21797	0.32627	0.45889		676	0.4658	0.1616	0.1387
														3037.7	0.2137	0.28979	0.3401		3037.7	0.3401	0.21785	0.32657	0.45926		677	0.4542	0.1589	0.137
														3037.8	0.20991	0.29012	0.33878		3037.8	0.33878	0.21776	0.32705	0.45962		678	0.4422	0.1554	0.1351
														3037.9	0.20384	0.29067	0.3374		3037.9	0.3374	0.21767	0.32756	0.45977		679	0.4313	0.1517	0.1325
														3038	0.19748	0.29142	0.33617		3038	0.33617	0.21751	0.32803	0.45956		680	0.4196	0.149	0.1299
														3038.1	0.19299	0.29226	0.33529		3038.1	0.33529	0.21722	0.32847	0.45897		681	0.4089	0.1467	0.1292
														3038.2	0.19153	0.29309	0.33486		3038.2	0.33486	0.21679	0.32901	0.4581		682	0.3977	0.1428	0.1257
														3038.3	0.19273	0.29383	0.3348		3038.3	0.3348	0.21637	0.32976	0.45713		683	0.3869	0.1401	0.1251
														3038.4	0.19525	0.29449	0.33498		3038.4	0.33498	0.21613	0.33072	0.45622		684	0.3795	0.1392	0.1238
														3038.5	0.19792	0.2951	0.33528		3038.5	0.33528	0.21623	0.33181	0.45544		685	0.3676	0.1351	0.1213
														3038.6	0.20037	0.29566	0.33565		3038.6	0.33565	0.2167	0.3329	0.45479		686	0.3565	0.1317	0.1199
														3038.7	0.20295	0.29616	0.33603		3038.7	0.33603	0.21751	0.3339	0.45427		687	0.3474	0.1302	0.1194
														3038.8	0.20624	0.29656	0.33634		3038.8	0.33634	0.21857	0.33481	0.45389		688	0.3347	0.1251	0.1167
														3038.9	0.21056	0.29686	0.33647		3038.9	0.33647	0.21978	0.33568	0.45367		689	0.3263	0.1238	0.1147
														3039	0.21564	0.29708	0.33635		3039	0.33635	0.22103	0.33659	0.45359		690	0.3134	0.1205	0.1123
														3039.1	0.22015	0.29724	0.33604		3039.1	0.33604	0.2222	0.33763	0.45358		691	0.3041	0.118	0.1119
														3039.2	0.22184	0.29734	0.33569		3039.2	0.33569	0.22314	0.33887	0.45354		692	0.2943	0.1144	0.1097
														3039.3	0.21879	0.29732	0.33548		3039.3	0.33548	0.22375	0.34032	0.45338		693	0.2847	0.1121	0.108
														3039.4	0.21107	0.29718	0.3355		3039.4	0.3355	0.22402	0.34195	0.45309		694	0.2739	0.1096	0.1062
														3039.5	0.20132	0.29694	0.33577		3039.5	0.33577	0.22401	0.34367	0.45274		695	0.2643	0.1077	0.1059
														3039.6	0.19329	0.2967	0.33619		3039.6	0.33619	0.22387	0.34535	0.45246		696	0.2549	0.1054	0.1041
														3039.7	0.18925	0.29655	0.33673		3039.7	0.33673	0.22375	0.34689	0.45239		697	0.2465	0.1023	0.1019
														3039.8	0.18867	0.29649	0.33735		3039.8	0.33735	0.22369	0.34823	0.4526		698	0.238	0.0988	0.1
														3039.9	0.18932	0.29645	0.3381		3039.9	0.3381	0.22371	0.34935	0.4531		699	0.2306	0.0975	0.099
														3040	0.18958	0.29627	0.33901		3040	0.33901	0.22381	0.35026	0.45383		700	0.223	0.0964	0.0984
														3040.1	0.18954	0.29584	0.34009		3040.1	0.34009	0.22398	0.35106	0.45469		701	0.2151	0.0928	0.0962
														3040.2	0.18998	0.29517	0.34133		3040.2	0.34133	0.22426	0.3518	0.45558		702	0.2095	0.0918	0.0957
														3040.3	0.19095	0.29438	0.34272		3040.3	0.34272	0.22466	0.3525	0.45642		703	0.2043	0.0901	0.0949
														3040.4	0.19143	0.29362	0.34427		3040.4	0.34427	0.22519	0.35313	0.45713		704	0.1972	0.0888	0.0929
														3040.5	0.19005	0.29298	0.3459		3040.5	0.3459	0.22585	0.35364	0.45767		705	0.192	0.0881	0.0929
														3040.6	0.18591	0.2925	0.34749		3040.6	0.34749	0.22663	0.354	0.45798		706	0.187	0.0864	0.092
														3040.7	0.17884	0.2921	0.34888		3040.7	0.34888	0.22751	0.35424	0.45802		707	0.1826	0.0855	0.0905
														3040.8	0.16967	0.29172	0.34997		3040.8	0.34997	0.22841	0.35439	0.45776		708	0.1776	0.0828	0.09
														3040.9	0.16039	0.29133	0.35074		3040.9	0.35074	0.22921	0.35444	0.45717		709	0.1737	0.0834	0.0905
														3041	0.15343	0.291	0.35125		3041	0.35125	0.22985	0.35434	0.4563		710	0.1685	0.0807	0.0884
														3041.1	0.15038	0.2908	0.35156		3041.1	0.35156	0.23038	0.35405	0.45529		711	0.1643	0.0803	0.0879
														3041.2	0.15106	0.29077	0.35168		3041.2	0.35168	0.23095	0.35357	0.45434		712	0.1591	0.078	0.0867
														3041.3	0.15417	0.29086	0.35158		3041.3	0.35158	0.23174	0.35299	0.4537		713	0.1565	0.0789	0.0874
														3041.4	0.15872	0.29098	0.35121		3041.4	0.35121	0.23282	0.35243	0.45348		714	0.1518	0.0783	0.0866
														3041.5	0.16461	0.29107	0.35056		3041.5	0.35056	0.23411	0.35196	0.45369		715	0.1475	0.0761	0.0858
														3041.6	0.17205	0.29119	0.34966		3041.6	0.34966	0.2355	0.35155	0.45427		716	0.1445	0.0756	0.0856
														3041.7	0.18087	0.29149	0.34858		3041.7	0.34858	0.23682	0.35109	0.45519		717	0.1399	0.0739	0.0843
														3041.8	0.19064	0.29212	0.34736		3041.8	0.34736	0.23796	0.35048	0.45646		718	0.1375	0.0726	0.0842
														3041.9	0.20108	0.29314	0.34606		3041.9	0.34606	0.23883	0.34964	0.45813		719	0.1333	0.0724	0.0834
														3042	0.21175	0.29446	0.34474		3042	0.34474	0.23934	0.34863	0.46018		720	0.1303	0.0716	0.0836
														3042.1	0.22132	0.29593	0.34349		3042.1	0.34349	0.23943	0.34762	0.46251		721	0.1281	0.0709	0.0826
														3042.2	0.22748	0.29736	0.34244		3042.2	0.34244	0.23905	0.34678	0.46493		722	0.1249	0.0703	0.082
														3042.3	0.22802	0.29862	0.34169		3042.3	0.34169	0.2382	0.34625	0.46724		723	0.1223	0.0694	0.0825
														3042.4	0.22214	0.29964	0.34132		3042.4	0.34132	0.23693	0.34601	0.46926		724	0.1208	0.0693	0.0812
														3042.5	0.21112	0.30044	0.34133		3042.5	0.34133	0.23539	0.34597	0.47092		725	0.1185	0.0681	0.082
														3042.6	0.19794	0.3011	0.3417		3042.6	0.3417	0.23382	0.34598	0.47223		726	0.1168	0.0687	0.0809
														3042.7	0.1864	0.30167	0.34232		3042.7	0.34232	0.23251	0.34591	0.47323		727	0.1149	0.068	0.0817
														3042.8	0.17991	0.30219	0.34309		3042.8	0.34309	0.23168	0.34568	0.47397		728	0.1142	0.0682	0.0809
														3042.9	0.18025	0.30268	0.34396		3042.9	0.34396	0.2314	0.34525	0.47447		729	0.1113	0.0674	0.0804
														3043	0.18663	0.30312	0.34493		3043	0.34493	0.23158	0.34463	0.47477		730	0.1106	0.0677	0.0806
														3043.1	0.19597	0.30351	0.346		3043.1	0.346	0.23203	0.34388	0.4749		731	0.1091	0.067	0.0806
														3043.2	0.2045	0.30384	0.34712		3043.2	0.34712	0.23257	0.34312	0.47488		732	0.1077	0.0668	0.0801
														3043.3	0.20946	0.30417	0.34816		3043.3	0.34816	0.23304	0.34245	0.47469		733	0.1056	0.0658	0.0801
														3043.4	0.20991	0.30452	0.34895		3043.4	0.34895	0.23331	0.34199	0.47433		734	0.1041	0.0651	0.0794
														3043.5	0.20638	0.30496	0.34939		3043.5	0.34939	0.23324	0.34182	0.47384		735	0.1041	0.0663	0.0801
														3043.6	0.20004	0.30545	0.34953		3043.6	0.34953	0.23278	0.342	0.47336		736	0.1031	0.0654	0.0803
														3043.7	0.19194	0.30594	0.34951		3043.7	0.34951	0.23198	0.34254	0.47303		737	0.1011	0.0649	0.0798
														3043.8	0.18267	0.30634	0.34945		3043.8	0.34945	0.23103	0.34333	0.47292		738	0.1004	0.0653	0.0793
														3043.9	0.17274	0.30662	0.34942		3043.9	0.34942	0.23016	0.34412	0.473		739	0.0982	0.0652	0.0791
														3044	0.16347	0.30683	0.34938		3044	0.34938	0.22956	0.34467	0.47312		740	0.0977	0.0652	0.0792
														3044.1	0.15738	0.30704	0.34923		3044.1	0.34923	0.22929	0.34488	0.47315		741	0.0969	0.0646	0.0796
														3044.2	0.15707	0.30729	0.34889		3044.2	0.34889	0.22928	0.34486	0.47302		742	0.0958	0.0642	0.0782
														3044.3	0.16307	0.30756	0.34837		3044.3	0.34837	0.22941	0.34489	0.47272		743	0.0949	0.0642	0.0786
														3044.4	0.17261	0.30779	0.34778		3044.4	0.34778	0.2296	0.34519	0.47227		744	0.0936	0.0629	0.0781
														3044.5	0.18084	0.30795	0.3473		3044.5	0.3473	0.22981	0.34583	0.47166		745	0.0924	0.0632	0.0773
														3044.6	0.18391	0.30806	0.3471		3044.6	0.3471	0.22998	0.34668	0.47084		746	0.0922	0.0651	0.0786
														3044.7	0.18173	0.30817	0.34725		3044.7	0.34725	0.23001	0.34755	0.46979		747	0.0919	0.0636	0.0781
														3044.8	0.17814	0.30833	0.34771		3044.8	0.34771	0.22977	0.34829	0.46853		748	0.09	0.0633	0.0765
														3044.9	0.17809	0.30857	0.34841		3044.9	0.34841	0.22921	0.34886	0.46719		749	0.0893	0.0616	0.0766
														3045	0.18379	0.30883	0.34924		3045	0.34924	0.22832	0.3493	0.46591		750	0.0894	0.0628	0.0771
														3045.1	0.19307	0.30905	0.35015		3045.1	0.35015	0.22719	0.34968	0.46485		751	0.0884	0.0629	0.0773
														3045.2	0.20124	0.30918	0.35117		3045.2	0.35117	0.22596	0.35007	0.46407		752	0.0879	0.0627	0.0769
														3045.3	0.20489	0.30922	0.35235		3045.3	0.35235	0.22481	0.35052	0.4636		753	0.0874	0.0632	0.078
														3045.4	0.20433	0.30924	0.35376		3045.4	0.35376	0.22392	0.35107	0.46335		754	0.0863	0.0619	0.0768
														3045.5	0.20278	0.30926	0.35532		3045.5	0.35532	0.22347	0.35175	0.46326		755	0.0851	0.0606	0.0759
														3045.6	0.20353	0.30924	0.35689		3045.6	0.35689	0.22359	0.35253	0.46327		756	0.0862	0.0615	0.0753
														3045.7	0.20763	0.30903	0.35829		3045.7	0.35829	0.22431	0.35331	0.46335		757	0.0851	0.0621	0.0765
														3045.8	0.21393	0.3085	0.35941		3045.8	0.35941	0.22552	0.35392	0.46353		758	0.0841	0.0605	0.075
														3045.9	0.22053	0.30762	0.36027		3045.9	0.36027	0.22706	0.35422	0.46387		759	0.0843	0.0621	0.0758
														3046	0.22614	0.30648	0.36093		3046	0.36093	0.22872	0.35415	0.46447		760	0.0845	0.061	0.0762
														3046.1	0.23035	0.30522	0.36145		3046.1	0.36145	0.23031	0.35379	0.46537		761	0.0827	0.0599	0.0753
														3046.2	0.23324	0.30401	0.36189		3046.2	0.36189	0.23166	0.35323	0.46659		762	0.0821	0.0611	0.0751
														3046.3	0.23466	0.30296	0.3623		3046.3	0.3623	0.23262	0.35257	0.46802		763	0.0819	0.0608	0.0753
														3046.4	0.23402	0.30218	0.36279		3046.4	0.36279	0.23306	0.35185	0.46951		764	0.0806	0.06	0.0742
														3046.5	0.23068	0.30173	0.36344		3046.5	0.36344	0.233	0.35111	0.47095		765	0.0811	0.0602	0.0752
														3046.6	0.22496	0.30165	0.36433		3046.6	0.36433	0.23257	0.35035	0.47234		766	0.0805	0.0586	0.0743
														3046.7	0.21854	0.30193	0.36546		3046.7	0.36546	0.232	0.34958	0.47373		767	0.0802	0.0578	0.0747
														3046.8	0.21376	0.30248	0.36675		3046.8	0.36675	0.23154	0.3488	0.47518		768	0.0797	0.0606	0.0756
														3046.9	0.21215	0.30312	0.36807		3046.9	0.36807	0.23136	0.34801	0.47673		769	0.0808	0.0603	0.0748
														3047	0.21366	0.30365	0.36928		3047	0.36928	0.23153	0.34721	0.47836		770	0.0782	0.0579	0.072
														3047.1	0.21729	0.30384	0.37024		3047.1	0.37024	0.23202	0.34643	0.48002		771	0.0795	0.0596	0.0755
														3047.2	0.2223	0.30358	0.37089		3047.2	0.37089	0.23274	0.34577	0.48164		772	0.0786	0.0573	0.0729
														3047.3	0.22842	0.30293	0.37122		3047.3	0.37122	0.23355	0.34531	0.48314		773	0.0797	0.0599	0.0747
														3047.4	0.23488	0.3021	0.3713		3047.4	0.3713	0.23434	0.34515	0.48443		774	0.0795	0.0586	0.0724
														3047.5	0.23981	0.30131	0.37128		3047.5	0.37128	0.23505	0.3453	0.48545		775	0.0793	0.0588	0.0748
														3047.6	0.24109	0.30069	0.37126		3047.6	0.37126	0.23566	0.3457	0.48618		776	0.0781	0.0582	0.0728
														3047.7	0.23775	0.30023	0.37131		3047.7	0.37131	0.23618	0.34627	0.48663		777	0.0771	0.0568	0.0723
														3047.8	0.23041	0.29984	0.37138		3047.8	0.37138	0.23655	0.34687	0.48682		778	0.0772	0.0575	0.0719
														3047.9	0.22053	0.29948	0.37134		3047.9	0.37134	0.23667	0.34741	0.48681		779	0.0766	0.0589	0.072
														3048	0.20973	0.29919	0.37106		3048	0.37106	0.23645	0.34781	0.4867		780	0.0772	0.0596	0.0729
														3048.1	0.19968	0.29901	0.3704		3048.1	0.3704	0.23591	0.34809	0.48658		781	0.0768	0.0576	0.0725
														3048.2	0.19214	0.2989	0.3693		3048.2	0.3693	0.23519	0.34829	0.48645		782	0.0775	0.0581	0.0726
														3048.3	0.18814	0.29869	0.36778		3048.3	0.36778	0.23452	0.34846	0.48625		783	0.0765	0.0578	0.0708
														3048.4	0.18717	0.29819	0.36593		3048.4	0.36593	0.23413	0.34861	0.48585		784	0.0751	0.0566	0.0713
														3048.5	0.18751	0.29726	0.36388		3048.5	0.36388	0.2341	0.34869	0.48517		785	0.0752	0.0581	0.0698
														3048.6	0.18803	0.29598	0.36178		3048.6	0.36178	0.23439	0.34868	0.48421		786	0.0756	0.0568	0.0725
														3048.7	0.18947	0.29457	0.35974		3048.7	0.35974	0.23482	0.3486	0.48309		787	0.076	0.0603	0.073
														3048.8	0.19364	0.29332	0.35785		3048.8	0.35785	0.23519	0.34856	0.48195		788	0.0751	0.058	0.0712
														3048.9	0.2012	0.29243	0.35617		3048.9	0.35617	0.23536	0.3486	0.48087		789	0.0742	0.0587	0.0719
														3049	0.21007	0.29196	0.35476		3049	0.35476	0.23533	0.34872	0.47995		790	0.076	0.0582	0.0715
														3049.1	0.21604	0.29184	0.35365		3049.1	0.35365	0.23515	0.34881	0.47921		791	0.0731	0.0568	0.0697
														3049.2	0.21517	0.29197	0.35278		3049.2	0.35278	0.2349	0.34882	0.47868		792	0.0749	0.0567	0.0707
														3049.3	0.20643	0.29227	0.352		3049.3	0.352	0.2346	0.34877	0.47837		793	0.0744	0.0582	0.0708
														3049.4	0.19259	0.29268	0.35113		3049.4	0.35113	0.23422	0.34872	0.47822		794	0.0734	0.0557	0.0695
														3049.5	0.17885	0.29316	0.35006		3049.5	0.35006	0.23376	0.34869	0.47816		795	0.0738	0.0563	0.07
														3049.6	0.17007	0.29365	0.34875		3049.6	0.34875	0.23331	0.34865	0.47812		796	0.0728	0.0571	0.0705
														3049.7	0.16863	0.29404	0.34728		3049.7	0.34728	0.23306	0.34859	0.47813		797	0.0735	0.056	0.0715
														3049.8	0.17407	0.29425	0.34576		3049.8	0.34576	0.2332	0.34854	0.47829		798	0.0731	0.057	0.0711
														3049.9	0.18426	0.29429	0.34434		3049.9	0.34434	0.23381	0.34862	0.47864		799	0.0732	0.0573	0.0695
														3050	0.19651	0.29425	0.34317		3050	0.34317	0.23486	0.34895	0.47914		800	0.0721	0.0551	0.0683
														3050.1	0.20833	0.29431	0.34233		3050.1	0.34233	0.23614	0.34952	0.47968		801	0.0732	0.0564	0.0692
														3050.2	0.21758	0.29457	0.34182		3050.2	0.34182	0.23742	0.35023	0.48016		802	0.0724	0.0565	0.0715
														3050.3	0.22243	0.29502	0.34153		3050.3	0.34153	0.2384	0.35091	0.48056		803	0.0717	0.0555	0.0686
														3050.4	0.22152	0.29556	0.3413		3050.4	0.3413	0.23883	0.35149	0.48096		804	0.0718	0.0555	0.0688
														3050.5	0.21452	0.29603	0.341		3050.5	0.341	0.23856	0.35199	0.48141		805	0.0713	0.0552	0.0687
														3050.6	0.20296	0.29635	0.34065		3050.6	0.34065	0.23759	0.35252	0.48183		806	0.0723	0.0561	0.0696
														3050.7	0.19023	0.29654	0.34038		3050.7	0.34038	0.23612	0.35317	0.48208		807	0.0719	0.0572	0.0699
														3050.8	0.18004	0.29669	0.34037		3050.8	0.34037	0.23451	0.35395	0.48207		808	0.0718	0.0553	0.0669
														3050.9	0.1745	0.29697	0.34073		3050.9	0.34073	0.23309	0.35473	0.4818		809	0.0698	0.0534	0.0684
														3051	0.17331	0.29745	0.34144		3051	0.34144	0.23208	0.35534	0.48138		810	0.0729	0.0559	0.0706
														3051.1	0.17488	0.29809	0.34239		3051.1	0.34239	0.23157	0.35566	0.48094		811	0.0705	0.0556	0.0681
														3051.2	0.1781	0.29877	0.34346		3051.2	0.34346	0.23154	0.35567	0.48062		812	0.0696	0.0538	0.0677
														3051.3	0.18289	0.29937	0.34457		3051.3	0.34457	0.23189	0.35545	0.48041		813	0.0708	0.0565	0.0696
														3051.4	0.18954	0.29981	0.34565		3051.4	0.34565	0.23244	0.35514	0.48019		814	0.0694	0.0545	0.0671
														3051.5	0.19761	0.30012	0.34664		3051.5	0.34664	0.23291	0.35483	0.4798		815	0.0691	0.056	0.0676
														3051.6	0.20546	0.30035	0.34748		3051.6	0.34748	0.233	0.35463	0.47916		816	0.0686	0.0569	0.0676
														3051.7	0.21067	0.30058	0.34813		3051.7	0.34813	0.23247	0.35462	0.47835		817	0.0703	0.0551	0.0689
														3051.8	0.21107	0.30083	0.34859		3051.8	0.34859	0.23127	0.35482	0.47753		818	0.0713	0.0556	0.0679
														3051.9	0.2057	0.30113	0.34889		3051.9	0.34889	0.22952	0.35515	0.47688		819	0.0697	0.0554	0.0686
														3052	0.19531	0.30144	0.34908		3052	0.34908	0.22749	0.35538	0.47644		820	0.0704	0.0558	0.067
														3052.1	0.1821	0.30166	0.34923		3052.1	0.34923	0.2255	0.3553	0.47618		821	0.0699	0.0548	0.0685
														3052.2	0.16901	0.30167	0.34939		3052.2	0.34939	0.22384	0.35479	0.476		822	0.0704	0.0559	0.0682
														3052.3	0.15891	0.30137	0.34955		3052.3	0.34955	0.22273	0.35392	0.47583		823	0.0695	0.0557	0.0678
														3052.4	0.1538	0.3008	0.34974		3052.4	0.34974	0.22223	0.35283	0.47566		824	0.0698	0.0552	0.0681
														3052.5	0.15455	0.30007	0.34996		3052.5	0.34996	0.22223	0.35166	0.47557		825	0.0694	0.0545	0.0675
														3052.6	0.16122	0.29933	0.35023		3052.6	0.35023	0.2225	0.35047	0.47562		826	0.0714	0.0567	0.0694
														3052.7	0.1735	0.29861	0.35059		3052.7	0.35059	0.22271	0.3493	0.47584		827	0.0703	0.0557	0.068
														3052.8	0.19039	0.29785	0.35109		3052.8	0.35109	0.22265	0.34822	0.47619		828	0.0714	0.0564	0.0688
														3052.9	0.20939	0.29701	0.35178		3052.9	0.35178	0.22225	0.34733	0.47662		829	0.0708	0.0553	0.0697
														3053	0.22638	0.29612	0.35269		3053	0.35269	0.22166	0.34672	0.47712		830	0.0717	0.0569	0.0698
														3053.1	0.23731	0.29532	0.35377		3053.1	0.35377	0.22105	0.34639	0.47773		831	0.0717	0.0582	0.0696
														3053.2	0.24033	0.2947	0.35496		3053.2	0.35496	0.22055	0.34632	0.47851		832	0.0711	0.0562	0.0691
														3053.3	0.23642	0.2943	0.35616		3053.3	0.35616	0.2201	0.34644	0.4795		833	0.0715	0.0575	0.0697
														3053.4	0.22816	0.29405	0.35735		3053.4	0.35735	0.21955	0.34672	0.4807		834	0.0719	0.0577	0.0697
														3053.5	0.21808	0.29394	0.35852		3053.5	0.35852	0.21882	0.34712	0.48209		835	0.0701	0.0569	0.0692
														3053.6	0.20806	0.294	0.35963		3053.6	0.35963	0.21802	0.34761	0.48355		836	0.0705	0.0571	0.0679
														3053.7	0.19948	0.29429	0.36061		3053.7	0.36061	0.21737	0.34813	0.48494		837	0.0707	0.0575	0.0679
														3053.8	0.19334	0.29487	0.36139		3053.8	0.36139	0.21708	0.34859	0.48609		838	0.0726	0.0583	0.0692
														3053.9	0.19017	0.29571	0.36192		3053.9	0.36192	0.21715	0.34896	0.48693		839	0.071	0.0565	0.0695
														3054	0.18984	0.29673	0.36217		3054	0.36217	0.2174	0.34929	0.48745		840	0.0728	0.0588	0.0678
														3054.1	0.19146	0.29787	0.36214		3054.1	0.36214	0.21764	0.34969	0.48775		841	0.0717	0.0582	0.0699
														3054.2	0.19363	0.29901	0.36189		3054.2	0.36189	0.21777	0.35026	0.48791		842	0.0693	0.0565	0.069
														3054.3	0.19506	0.30001	0.36149		3054.3	0.36149	0.21781	0.35101	0.48799		843	0.0719	0.0567	0.0683
														3054.4	0.19549	0.30073	0.36108		3054.4	0.36108	0.21785	0.35187	0.48805		844	0.071	0.0588	0.0707
														3054.5	0.19553	0.30106	0.36074		3054.5	0.36074	0.21791	0.3527	0.48813		845	0.0736	0.0583	0.0707
														3054.6	0.19568	0.301	0.36053		3054.6	0.36053	0.21801	0.3534	0.48823		846	0.069	0.0575	0.069
														3054.7	0.19567	0.30068	0.36045		3054.7	0.36045	0.21815	0.35393	0.48826		847	0.0709	0.0593	0.0702
														3054.8	0.19518	0.30035	0.36045		3054.8	0.36045	0.21837	0.35434	0.48814		848	0.0734	0.0585	0.0684
														3054.9	0.19504	0.30032	0.36044		3054.9	0.36044	0.21872	0.35472	0.48789		849	0.0714	0.0583	0.0716
														3055	0.19739	0.3008	0.3604		3055	0.3604	0.21922	0.35516	0.48762		850	0.0718	0.0578	0.0679
														3055.1	0.20419	0.30178	0.36032		3055.1	0.36032	0.21989	0.35573	0.48752		851	0.0706	0.0573	0.0683
														3055.2	0.21566	0.30305	0.36032		3055.2	0.36032	0.22079	0.35648	0.48768		852	0.0736	0.0584	0.069
														3055.3	0.22986	0.30427	0.36053		3055.3	0.36053	0.22195	0.35741	0.48807		853	0.0743	0.0614	0.0712
														3055.4	0.24373	0.30515	0.36105		3055.4	0.36105	0.22338	0.35842	0.48857		854	0.0705	0.0587	0.07
														3055.5	0.25429	0.30556	0.36189		3055.5	0.36189	0.22499	0.35939	0.48902		855	0.0708	0.0602	0.0721
														3055.6	0.2594	0.30553	0.36294		3055.6	0.36294	0.22659	0.3602	0.48939		856	0.0684	0.0573	0.0691
														3055.7	0.25795	0.30514	0.36397		3055.7	0.36397	0.22799	0.36077	0.48973		857	0.0731	0.0587	0.0678
														3055.8	0.25022	0.30448	0.36477		3055.8	0.36477	0.22902	0.36113	0.49014		858	0.0713	0.0573	0.0699
														3055.9	0.23818	0.30362	0.36517		3055.9	0.36517	0.22962	0.36131	0.49065		859	0.0742	0.0588	0.0694
														3056	0.22526	0.30264	0.36515		3056	0.36515	0.22978	0.36139	0.49111		860	0.0719	0.06	0.0683
														3056.1	0.21483	0.30172	0.36484		3056.1	0.36484	0.22954	0.36138	0.49132		861	0.0699	0.0555	0.0667
														3056.2	0.20848	0.30101	0.36443		3056.2	0.36443	0.22903	0.3613	0.49109		862	0.0735	0.0596	0.0684
														3056.3	0.20523	0.30055	0.36413		3056.3	0.36413	0.22848	0.36112	0.49037		863	0.0711	0.0603	0.0724
														3056.4	0.20261	0.30026	0.36405		3056.4	0.36405	0.22819	0.36082	0.48927		864	0.0719	0.0588	0.0713
														3056.5	0.19878	0.29999	0.36421		3056.5	0.36421	0.22846	0.36041	0.48804		865	0.0762	0.0621	0.0723
														3056.6	0.19421	0.29959	0.36448		3056.6	0.36448	0.22943	0.35992	0.48697		866	0.073	0.0609	0.0723
														3056.7	0.19146	0.29902	0.36471		3056.7	0.36471	0.23106	0.35941	0.48624		867	0.0738	0.0604	0.0696
														3056.8	0.19348	0.29835	0.36476		3056.8	0.36476	0.23317	0.35891	0.4859		868	0.0738	0.0613	0.071
														3056.9	0.20155	0.2977	0.36464		3056.9	0.36464	0.23549	0.35843	0.48587		869	0.0722	0.061	0.0718
														3057	0.21455	0.29723	0.36443		3057	0.36443	0.23776	0.35802	0.48601		870	0.0735	0.0605	0.0709
														3057.1	0.22944	0.29703	0.36426		3057.1	0.36426	0.23975	0.35773	0.4862		871	0.0763	0.0625	0.0727
														3057.2	0.24232	0.29717	0.36419		3057.2	0.36419	0.24128	0.35761	0.48646		872	0.0735	0.0615	0.0723
														3057.3	0.24964	0.29764	0.36426		3057.3	0.36426	0.24222	0.35771	0.48683		873	0.0742	0.0635	0.0743
														3057.4	0.24953	0.29835	0.36445		3057.4	0.36445	0.2425	0.35803	0.48733		874	0.0737	0.0622	0.0727
														3057.5	0.24282	0.29914	0.36468		3057.5	0.36468	0.24213	0.35848	0.48792		875	0.0768	0.0638	0.0745
														3057.6	0.2328	0.29977	0.36481		3057.6	0.36481	0.24129	0.35897	0.48851		876	0.0742	0.0621	0.0725
														3057.7	0.22333	0.3001	0.36474		3057.7	0.36474	0.24024	0.35937	0.48894		877	0.0737	0.0631	0.0724
														3057.8	0.21652	0.30008	0.36447		3057.8	0.36447	0.23926	0.35956	0.48912		878	0.0747	0.0624	0.0718
														3057.9	0.21199	0.2998	0.36414		3057.9	0.36414	0.23855	0.35946	0.48899		879	0.0743	0.0628	0.0719
														3058	0.20824	0.29937	0.36391		3058	0.36391	0.23819	0.35902	0.48854		880	0.074	0.0628	0.0712
														3058.1	0.20452	0.29891	0.36386		3058.1	0.36386	0.2381	0.35826	0.48788		881	0.0732	0.062	0.0712
														3058.2	0.20137	0.2985	0.36399		3058.2	0.36399	0.23808	0.35725	0.48711		882	0.0729	0.062	0.0704
														3058.3	0.19989	0.29817	0.36428		3058.3	0.36428	0.23794	0.35608	0.48641		883	0.0729	0.0619	0.0709
														3058.4	0.20096	0.29795	0.36472		3058.4	0.36472	0.23753	0.35486	0.4859		884	0.0728	0.0617	0.0692
														3058.5	0.205	0.29779	0.36525		3058.5	0.36525	0.23677	0.35363	0.48564		885	0.0735	0.0621	0.0706
														3058.6	0.21159	0.29763	0.36576		3058.6	0.36576	0.23572	0.35243	0.48558		886	0.0719	0.0616	0.0698
														3058.7	0.21884	0.29742	0.36603		3058.7	0.36603	0.23448	0.35126	0.48562		887	0.0728	0.0611	0.07
														3058.8	0.22346	0.29717	0.36587		3058.8	0.36587	0.23315	0.35018	0.48569		888	0.0747	0.0629	0.0705
														3058.9	0.22241	0.29693	0.36524		3058.9	0.36524	0.23179	0.34927	0.48578		889	0.0726	0.0618	0.0707
														3059	0.21515	0.29678	0.36429		3059	0.36429	0.23041	0.34858	0.48593		890	0.0723	0.0612	0.0677
														3059.1	0.20445	0.29673	0.36328		3059.1	0.36328	0.22901	0.34815	0.48615		891	0.0716	0.0629	0.0703
														3059.2	0.19456	0.29676	0.36239		3059.2	0.36239	0.22771	0.34793	0.48649		892	0.0731	0.0625	0.0694
														3059.3	0.18864	0.29676	0.36165		3059.3	0.36165	0.22671	0.3479	0.48699		893	0.0748	0.0641	0.0721
														3059.4	0.18768	0.29669	0.36098		3059.4	0.36098	0.22619	0.348	0.48765		894	0.0734	0.0618	0.0701
														3059.5	0.19128	0.29662	0.36029		3059.5	0.36029	0.22622	0.34818	0.48841		895	0.0708	0.0601	0.0684
														3059.6	0.19875	0.29666	0.35957		3059.6	0.35957	0.22668	0.34835	0.48909		896	0.0731	0.0621	0.0701
														3059.7	0.20914	0.29693	0.35889		3059.7	0.35889	0.22742	0.34839	0.48954		897	0.0729	0.0642	0.0712
														3059.8	0.22089	0.29743	0.35832		3059.8	0.35832	0.22837	0.3482	0.48969		898	0.0757	0.0622	0.0703
														3059.9	0.23207	0.29808	0.35796		3059.9	0.35796	0.22949	0.34768	0.4896		899	0.0725	0.0635	0.0713
														3060	0.24083	0.29875	0.35785		3060	0.35785	0.23072	0.34687	0.48934		900	0.0733	0.0609	0.069
														3060.1	0.24566	0.29932	0.35801		3060.1	0.35801	0.23187	0.34587	0.48896
														3060.2	0.24525	0.2997	0.35839		3060.2	0.35839	0.23267	0.34482	0.48845
														3060.3	0.23888	0.29985	0.35893		3060.3	0.35893	0.23294	0.34383	0.48777
														3060.4	0.22736	0.2998	0.3595		3060.4	0.3595	0.23272	0.343	0.48695
														3060.5	0.21335	0.29963	0.35999		3060.5	0.35999	0.23223	0.34237	0.4861
														3060.6	0.20041	0.2994	0.36038		3060.6	0.36038	0.23177	0.34195	0.48538
														3060.7	0.19131	0.29912	0.36071		3060.7	0.36071	0.23166	0.34172	0.48488
														3060.8	0.18708	0.29877	0.36107		3060.8	0.36107	0.23202	0.34163	0.48462
														3060.9	0.18726	0.29836	0.3615		3060.9	0.3615	0.23284	0.34161	0.48452
														3061	0.19096	0.29795	0.36199		3061	0.36199	0.2339	0.34164	0.48445
														3061.1	0.1977	0.29759	0.36246		3061.1	0.36246	0.23492	0.34174	0.48433
														3061.2	0.20733	0.29729	0.36285		3061.2	0.36285	0.23559	0.34197	0.48409
														3061.3	0.21899	0.29703	0.3631		3061.3	0.3631	0.23569	0.34242	0.48367
														3061.4	0.23025	0.29679	0.36317		3061.4	0.36317	0.23517	0.34305	0.48309
														3061.5	0.23755	0.29656	0.36309		3061.5	0.36309	0.23416	0.34374	0.48239
														3061.6	0.2381	0.29632	0.36293		3061.6	0.36293	0.23291	0.34432	0.48165
														3061.7	0.23144	0.29608	0.36279		3061.7	0.36279	0.23171	0.34464	0.48097
														3061.8	0.21966	0.29584	0.36277		3061.8	0.36277	0.23079	0.34471	0.48039
														3061.9	0.20633	0.29568	0.36288		3061.9	0.36288	0.23023	0.34464	0.47998
														3062	0.19538	0.29567	0.36304		3062	0.36304	0.23002	0.34464	0.47975
														3062.1	0.18992	0.29592	0.3631		3062.1	0.3631	0.23006	0.3449	0.47966
														3062.2	0.19089	0.29641	0.36297		3062.2	0.36297	0.23026	0.34559	0.47965
														3062.3	0.19636	0.29698	0.36266		3062.3	0.36266	0.23045	0.34673	0.47967
														3062.4	0.2025	0.29743	0.36229		3062.4	0.36229	0.23053	0.34828	0.47974
														3062.5	0.20603	0.29757	0.36202		3062.5	0.36202	0.23038	0.35003	0.47992
														3062.6	0.206	0.29735	0.36192		3062.6	0.36192	0.22997	0.35179	0.48026
														3062.7	0.20369	0.29689	0.36194		3062.7	0.36194	0.22934	0.35337	0.48075
														3062.8	0.20124	0.29632	0.36196		3062.8	0.36196	0.22852	0.35469	0.48126
														3062.9	0.20025	0.29582	0.36187		3062.9	0.36187	0.22754	0.35577	0.48169
														3063	0.20097	0.29549	0.36165		3063	0.36165	0.22636	0.35665	0.48204
														3063.1	0.20203	0.2954	0.36141		3063.1	0.36141	0.225	0.35741	0.48235
														3063.2	0.20119	0.29557	0.36128		3063.2	0.36128	0.22354	0.35816	0.48274
														3063.3	0.19714	0.29598	0.36138		3063.3	0.36138	0.22215	0.35897	0.48325
														3063.4	0.19097	0.29657	0.36173		3063.4	0.36173	0.221	0.35986	0.48384
														3063.5	0.18576	0.29728	0.36231		3063.5	0.36231	0.22022	0.36077	0.48438
														3063.6	0.18413	0.29802	0.36312		3063.6	0.36312	0.21988	0.36159	0.48475
														3063.7	0.18622	0.29868	0.36414		3063.7	0.36414	0.22	0.36227	0.4849
														3063.8	0.19001	0.29921	0.36535		3063.8	0.36535	0.22054	0.36277	0.48488
														3063.9	0.19351	0.29958	0.36659		3063.9	0.36659	0.22141	0.36307	0.48483
														3064	0.19631	0.29985	0.36768		3064	0.36768	0.22238	0.36313	0.48492
														3064.1	0.19919	0.30006	0.36844		3064.1	0.36844	0.22322	0.36292	0.48518
														3064.2	0.20236	0.30028	0.36878		3064.2	0.36878	0.2237	0.36249	0.48558
														3064.3	0.20441	0.3006	0.36876		3064.3	0.36876	0.2237	0.36204	0.48604
														3064.4	0.20297	0.30113	0.36843		3064.4	0.36843	0.22324	0.36178	0.48652
														3064.5	0.19669	0.30196	0.36787		3064.5	0.36787	0.22249	0.36187	0.48702
														3064.6	0.18683	0.30304	0.36712		3064.6	0.36712	0.22169	0.36234	0.4875
														3064.7	0.1773	0.30418	0.36622		3064.7	0.36622	0.22104	0.36313	0.48786
														3064.8	0.1726	0.30512	0.36528		3064.8	0.36528	0.22067	0.36413	0.48796
														3064.9	0.17514	0.30569	0.3644		3064.9	0.3644	0.22057	0.36519	0.48776
														3065	0.18364	0.30584	0.36371		3065	0.36371	0.2207	0.36616	0.48732
														3065.1	0.19394	0.30571	0.36333		3065.1	0.36333	0.2209	0.36694	0.48682
														3065.2	0.20183	0.3055	0.36328		3065.2	0.36328	0.22098	0.36751	0.48642
														3065.3	0.20562	0.30542	0.36357		3065.3	0.36357	0.22072	0.3679	0.48625
														3065.4	0.2062	0.30564	0.36411		3065.4	0.36411	0.21999	0.36811	0.48638
														3065.5	0.2049	0.30621	0.36478		3065.5	0.36478	0.21879	0.36816	0.4868
														3065.6	0.20164	0.30712	0.36545		3065.6	0.36545	0.21727	0.36805	0.48745
														3065.7	0.1953	0.30828	0.36606		3065.7	0.36606	0.21562	0.36782	0.4882
														3065.8	0.18576	0.30952	0.36656		3065.8	0.36656	0.21402	0.36757	0.48889
														3065.9	0.17523	0.3107	0.36697		3065.9	0.36697	0.21257	0.36746	0.4894
														3066	0.16751	0.31172	0.36723		3066	0.36723	0.21138	0.36766	0.48965
														3066.1	0.16561	0.31262	0.36732		3066.1	0.36732	0.21055	0.36826	0.48971
														3066.2	0.1698	0.31346	0.36725		3066.2	0.36725	0.21018	0.36929	0.48967
														3066.3	0.17759	0.31424	0.36707		3066.3	0.36707	0.21024	0.37064	0.48967
														3066.4	0.18579	0.31489	0.36691		3066.4	0.36691	0.21063	0.37213	0.48979
														3066.5	0.19263	0.31531	0.36681		3066.5	0.36681	0.21116	0.3736	0.49007
														3066.6	0.19831	0.31552	0.36676		3066.6	0.36676	0.21169	0.37495	0.49051
														3066.7	0.2038	0.3157	0.36671		3066.7	0.36671	0.21219	0.37614	0.49109
														3066.8	0.20917	0.31607	0.36663		3066.8	0.36663	0.21269	0.37718	0.49169
														3066.9	0.21301	0.31676	0.36649		3066.9	0.36649	0.21323	0.37803	0.49222
														3067	0.21328	0.31769	0.3663		3067	0.3663	0.21374	0.3786	0.49258
														3067.1	0.20892	0.31866	0.36604		3067.1	0.36604	0.21409	0.37881	0.49282
														3067.2	0.20081	0.31945	0.36569		3067.2	0.36569	0.21415	0.37868	0.49304
														3067.3	0.19094	0.31989	0.36524		3067.3	0.36524	0.21393	0.37833	0.49336
														3067.4	0.181	0.31996	0.36478		3067.4	0.36478	0.21354	0.37794	0.49382
														3067.5	0.17167	0.31974	0.36442		3067.5	0.36442	0.21316	0.37763	0.49438
														3067.6	0.16347	0.31941	0.36428		3067.6	0.36428	0.21289	0.37745	0.495
														3067.7	0.15789	0.31914	0.36437		3067.7	0.36437	0.2128	0.37734	0.49566
														3067.8	0.15731	0.31906	0.36462		3067.8	0.36462	0.21294	0.37722	0.49636
														3067.9	0.16351	0.31917	0.36493		3067.9	0.36493	0.21338	0.37701	0.49705
														3068	0.17605	0.31935	0.36526		3068	0.36526	0.21412	0.37665	0.49767
														3068.1	0.192	0.3195	0.36562		3068.1	0.36562	0.21509	0.37604	0.49811
														3068.2	0.20724	0.31957	0.36598		3068.2	0.36598	0.21607	0.37518	0.49836
														3068.3	0.21846	0.31955	0.36621		3068.3	0.36621	0.21683	0.37418	0.49846
														3068.4	0.22418	0.31947	0.36618		3068.4	0.36618	0.21715	0.37325	0.49842
														3068.5	0.22453	0.31936	0.36585		3068.5	0.36585	0.21693	0.37258	0.49826
														3068.6	0.22054	0.3192	0.36536		3068.6	0.36536	0.21626	0.37224	0.49793
														3068.7	0.21379	0.31896	0.36497		3068.7	0.36497	0.2154	0.37216	0.49748
														3068.8	0.20625	0.31863	0.36489		3068.8	0.36489	0.21472	0.37223	0.49698
														3068.9	0.19982	0.3182	0.36521		3068.9	0.36521	0.21453	0.37239	0.4965
														3069	0.19552	0.31774	0.36585		3069	0.36585	0.21498	0.3726	0.49602
														3069.1	0.19328	0.31729	0.36663		3069.1	0.36663	0.21598	0.37285	0.4955
														3069.2	0.19262	0.3169	0.36733		3069.2	0.36733	0.21731	0.37303	0.49493
														3069.3	0.19344	0.31655	0.36784		3069.3	0.36784	0.21867	0.37305	0.49431
														3069.4	0.19593	0.31621	0.3682		3069.4	0.3682	0.21981	0.37286	0.49367
														3069.5	0.19963	0.31584	0.36851		3069.5	0.36851	0.22059	0.37256	0.493
														3069.6	0.20308	0.3154	0.36893		3069.6	0.36893	0.22097	0.37232	0.49227
														3069.7	0.20455	0.31487	0.36947		3069.7	0.36947	0.22095	0.37227	0.49149
														3069.8	0.20293	0.31418	0.37006		3069.8	0.37006	0.22053	0.37241	0.4907
														3069.9	0.19798	0.31329	0.37057		3069.9	0.37057	0.21975	0.37261	0.48997
														3070	0.18998	0.31223	0.37096		3070	0.37096	0.21867	0.37272	0.4894
														3070.1	0.17979	0.31114	0.37126		3070.1	0.37126	0.21746	0.37262	0.48908
														3070.2	0.16904	0.31019	0.37153		3070.2	0.37153	0.21637	0.37225	0.48904
														3070.3	0.15982	0.30954	0.37178		3070.3	0.37178	0.21566	0.37162	0.48927
														3070.4	0.15393	0.30922	0.37198		3070.4	0.37198	0.21547	0.37077	0.4897
														3070.5	0.15221	0.30917	0.37209		3070.5	0.37209	0.21579	0.36975	0.49025
														3070.6	0.15429	0.30926	0.3721		3070.6	0.3721	0.21648	0.36867	0.49081
														3070.7	0.15899	0.30939	0.37206		3070.7	0.37206	0.21742	0.36765	0.49126
														3070.8	0.16525	0.3095	0.37202		3070.8	0.37202	0.21849	0.36685	0.49151
														3070.9	0.17282	0.30955	0.37198		3070.9	0.37198	0.21962	0.36639	0.49151
														3071	0.18192	0.30954	0.37187		3071	0.37187	0.22072	0.36629	0.49129
														3071.1	0.19219	0.30943	0.37155		3071.1	0.37155	0.22166	0.36645	0.49091
														3071.2	0.202	0.30923	0.37099		3071.2	0.37099	0.22232	0.36666	0.49045
														3071.3	0.20872	0.30893	0.37031		3071.3	0.37031	0.22261	0.36677	0.48994
														3071.4	0.20993	0.30856	0.36972		3071.4	0.36972	0.22253	0.36672	0.48945
														3071.5	0.20506	0.30812	0.36942		3071.5	0.36942	0.22214	0.36656	0.48905
														3071.6	0.19628	0.30766	0.36945		3071.6	0.36945	0.22158	0.3664	0.48879
														3071.7	0.18758	0.30723	0.3697		3071.7	0.3697	0.22098	0.36635	0.48873
														3071.8	0.18228	0.30687	0.37001		3071.8	0.37001	0.22045	0.36644	0.48882
														3071.9	0.1812	0.30657	0.37029		3071.9	0.37029	0.2201	0.36668	0.48904
														3072	0.18331	0.30633	0.37053		3072	0.37053	0.21995	0.36705	0.48933
														3072.1	0.18799	0.30615	0.3708		3072.1	0.3708	0.21999	0.36753	0.48967
														3072.2	0.19586	0.30611	0.37114		3072.2	0.37114	0.22013	0.36811	0.49005
														3072.3	0.20722	0.30625	0.37151		3072.3	0.37151	0.22026	0.36877	0.49051
														3072.4	0.21999	0.30659	0.37186		3072.4	0.37186	0.22021	0.36954	0.49104
														3072.5	0.22977	0.3071	0.37213		3072.5	0.37213	0.21986	0.37043	0.49169
														3072.6	0.23261	0.3077	0.37237		3072.6	0.37237	0.21913	0.37141	0.49245
														3072.7	0.22793	0.30832	0.37264		3072.7	0.37264	0.21807	0.37239	0.49332
														3072.8	0.21868	0.3089	0.373		3072.8	0.373	0.21681	0.37326	0.4942
														3072.9	0.20882	0.30941	0.37346		3072.9	0.37346	0.21555	0.3739	0.49496
														3073	0.20062	0.3098	0.37396		3073	0.37396	0.2145	0.37421	0.49547
														3073.1	0.19412	0.31006	0.37447		3073.1	0.37447	0.21381	0.37416	0.49573
														3073.2	0.18846	0.3102	0.37493		3073.2	0.37493	0.21362	0.37379	0.49588
														3073.3	0.1834	0.31031	0.37534		3073.3	0.37534	0.21396	0.37328	0.49613
														3073.4	0.17993	0.31044	0.37571		3073.4	0.37571	0.21481	0.37285	0.49666
														3073.5	0.17999	0.31064	0.37608		3073.5	0.37608	0.21604	0.37267	0.49754
														3073.6	0.1854	0.31094	0.3765		3073.6	0.3765	0.21749	0.37281	0.49861
														3073.7	0.19638	0.31136	0.37698		3073.7	0.37698	0.21896	0.37315	0.49966
														3073.8	0.21046	0.31193	0.37748		3073.8	0.37748	0.22025	0.37352	0.50051
														3073.9	0.22343	0.31269	0.3779		3073.9	0.3779	0.22121	0.37378	0.50114
														3074	0.23195	0.31362	0.37819		3074	0.37819	0.22175	0.3739	0.50168
														3074.1	0.23576	0.3146	0.37835		3074.1	0.37835	0.22196	0.37396	0.50225
														3074.2	0.23704	0.31547	0.37846		3074.2	0.37846	0.22201	0.37403	0.50293
														3074.3	0.23765	0.31604	0.37859		3074.3	0.37859	0.22212	0.3741	0.50369
														3074.4	0.23698	0.31623	0.37875		3074.4	0.37875	0.22243	0.37409	0.50441
														3074.5	0.23298	0.31612	0.37888		3074.5	0.37888	0.22299	0.37392	0.50499
														3074.6	0.22511	0.31592	0.37891		3074.6	0.37891	0.22377	0.37357	0.50534
														3074.7	0.2159	0.31588	0.37882		3074.7	0.37882	0.22475	0.3731	0.50545
														3074.8	0.20918	0.3162	0.37869		3074.8	0.37869	0.22597	0.37259	0.50542
														3074.9	0.20716	0.31687	0.37861		3074.9	0.37861	0.22747	0.37207	0.50537
														3075	0.20908	0.31771	0.37862		3075	0.37862	0.22923	0.37154	0.50543
														3075.1	0.21257	0.31845	0.37864		3075.1	0.37864	0.23114	0.37097	0.50562
														3075.2	0.21601	0.31891	0.37852		3075.2	0.37852	0.233	0.37034	0.50589
														3075.3	0.21953	0.31911	0.37812		3075.3	0.37812	0.23461	0.36962	0.50613
														3075.4	0.22393	0.31918	0.37733		3075.4	0.37733	0.2358	0.36882	0.50625
														3075.5	0.22879	0.31924	0.37618		3075.5	0.37618	0.23649	0.36798	0.50621
														3075.6	0.23175	0.31934	0.37481		3075.6	0.37481	0.23673	0.36716	0.50604
														3075.7	0.22984	0.31938	0.37339		3075.7	0.37339	0.23666	0.36642	0.50582
														3075.8	0.22172	0.31928	0.37207		3075.8	0.37207	0.23647	0.36584	0.50567
														3075.9	0.20905	0.31898	0.371		3075.9	0.371	0.23635	0.36544	0.50569
														3076	0.19571	0.31849	0.37025		3076	0.37025	0.23642	0.36515	0.50595
														3076.1	0.18569	0.31786	0.36988		3076.1	0.36988	0.23672	0.36483	0.50643
														3076.2	0.18135	0.3172	0.36985		3076.2	0.36985	0.23726	0.36435	0.507
														3076.3	0.18311	0.31665	0.37011		3076.3	0.37011	0.23802	0.36366	0.50752
														3076.4	0.19017	0.31627	0.37056		3076.4	0.37056	0.23892	0.36282	0.50793
														3076.5	0.20072	0.31604	0.37108		3076.5	0.37108	0.23988	0.36195	0.50829
														3076.6	0.21153	0.31585	0.37155		3076.6	0.37155	0.24074	0.36117	0.50881
														3076.7	0.2187	0.31559	0.3719		3076.7	0.3719	0.24133	0.36056	0.50964
														3076.8	0.22007	0.31522	0.37213		3076.8	0.37213	0.2415	0.36017	0.51081
														3076.9	0.21733	0.31477	0.3723		3076.9	0.3723	0.24118	0.36	0.51221
														3077	0.21503	0.31426	0.37246		3077	0.37246	0.24044	0.35999	0.51364
														3077.1	0.21689	0.31371	0.37262		3077.1	0.37262	0.23943	0.36008	0.515
														3077.2	0.22275	0.3131	0.37278		3077.2	0.37278	0.23832	0.36021	0.51625
														3077.3	0.22885	0.31248	0.37291		3077.3	0.37291	0.23725	0.36039	0.51742
														3077.4	0.23077	0.31189	0.37304		3077.4	0.37304	0.2363	0.36064	0.51858
														3077.5	0.22648	0.31138	0.37324		3077.5	0.37324	0.23551	0.36097	0.51968
														3077.6	0.21742	0.31096	0.37355		3077.6	0.37355	0.23493	0.36141	0.52066
														3077.7	0.20721	0.31064	0.37396		3077.7	0.37396	0.23457	0.36199	0.52139
														3077.8	0.19944	0.31042	0.37438		3077.8	0.37438	0.23434	0.36273	0.52178
														3077.9	0.19584	0.31032	0.37467		3077.9	0.37467	0.23409	0.3636	0.5218
														3078	0.19581	0.31032	0.37469		3078	0.37469	0.23366	0.36449	0.5215
														3078.1	0.19724	0.31035	0.37441		3078.1	0.37441	0.23294	0.36529	0.52092
														3078.2	0.19759	0.31038	0.37389		3078.2	0.37389	0.23187	0.36594	0.52012
														3078.3	0.19479	0.31042	0.37328		3078.3	0.37328	0.23046	0.36646	0.51914
														3078.4	0.18794	0.31054	0.37272		3078.4	0.37272	0.22883	0.36688	0.51801
														3078.5	0.17778	0.31081	0.37229		3078.5	0.37229	0.22717	0.36716	0.51676
														3078.6	0.16679	0.31126	0.37197		3078.6	0.37197	0.22571	0.3672	0.51543
														3078.7	0.15858	0.31181	0.37174		3078.7	0.37174	0.22464	0.36693	0.51416
														3078.8	0.1567	0.31234	0.37165		3078.8	0.37165	0.22404	0.36635	0.51305
														3078.9	0.16303	0.31273	0.37179		3078.9	0.37179	0.2239	0.36558	0.51222
														3079	0.17655	0.313	0.37222		3079	0.37222	0.22416	0.36482	0.51171
														3079.1	0.19312	0.31318	0.37294		3079.1	0.37294	0.22475	0.36422	0.51152
														3079.2	0.20707	0.31331	0.37387		3079.2	0.37387	0.22552	0.36383	0.51159
														3079.3	0.21402	0.31336	0.37491		3079.3	0.37491	0.22629	0.3636	0.51187
														3079.4	0.21298	0.31326	0.376		3079.4	0.376	0.22685	0.36347	0.51233
														3079.5	0.20637	0.31302	0.37709		3079.5	0.37709	0.22702	0.36339	0.5129
														3079.6	0.19811	0.3127	0.3781		3079.6	0.3781	0.22671	0.36335	0.51348
														3079.7	0.19149	0.3124	0.37892		3079.7	0.37892	0.22595	0.36331	0.51402
														3079.8	0.18819	0.31217	0.37952		3079.8	0.37952	0.22484	0.36326	0.51447
														3079.9	0.18837	0.31203	0.37995		3079.9	0.37995	0.22357	0.36315	0.51481
														3080	0.19112	0.31194	0.38032		3080	0.38032	0.22237	0.363	0.51508
														3080.1	0.19481	0.31191	0.38073		3080.1	0.38073	0.22142	0.3628	0.51534
														3080.2	0.19769	0.31192	0.3812		3080.2	0.3812	0.22086	0.36257	0.51567
														3080.3	0.19887	0.31193	0.38167		3080.3	0.38167	0.2207	0.36233	0.51614
														3080.4	0.19897	0.31188	0.38209		3080.4	0.38209	0.22089	0.36216	0.51673
														3080.5	0.19961	0.31175	0.38239		3080.5	0.38239	0.22132	0.36212	0.51737
														3080.6	0.20179	0.31153	0.38253		3080.6	0.38253	0.22186	0.36229	0.51796
														3080.7	0.20463	0.31123	0.38251		3080.7	0.38251	0.22237	0.36271	0.51846
														3080.8	0.20582	0.31088	0.38237		3080.8	0.38237	0.22276	0.36338	0.51892
														3080.9	0.20347	0.31044	0.38217		3080.9	0.38217	0.22305	0.36422	0.51946
														3081	0.19756	0.3099	0.38198		3081	0.38198	0.22337	0.36514	0.52021
														3081.1	0.18979	0.30931	0.38184		3081.1	0.38184	0.22383	0.36603	0.5212
														3081.2	0.18213	0.3088	0.38174		3081.2	0.38174	0.22448	0.36683	0.52241
														3081.3	0.17562	0.30851	0.38164		3081.3	0.38164	0.2252	0.36756	0.52371
														3081.4	0.17047	0.30852	0.3815		3081.4	0.3815	0.22586	0.36825	0.52495
														3081.5	0.16689	0.30886	0.38137		3081.5	0.38137	0.22635	0.36894	0.52596
														3081.6	0.16561	0.30943	0.38132		3081.6	0.38132	0.22677	0.3697	0.52663
														3081.7	0.16734	0.31012	0.38135		3081.7	0.38135	0.22726	0.37057	0.5269
														3081.8	0.17187	0.31075	0.38133		3081.8	0.38133	0.22797	0.37159	0.52686
														3081.9	0.17793	0.31118	0.38113		3081.9	0.38113	0.22892	0.37276	0.52671
														3082	0.18414	0.31135	0.38066		3082	0.38066	0.22998	0.37399	0.52664
														3082.1	0.18993	0.31126	0.37998		3082.1	0.37998	0.23102	0.37516	0.5267
														3082.2	0.19535	0.31102	0.37924		3082.2	0.37924	0.23189	0.37612	0.52678
														3082.3	0.20004	0.31078	0.37862		3082.3	0.37862	0.23256	0.37677	0.52674
														3082.4	0.2028	0.31066	0.37821		3082.4	0.37821	0.23303	0.37706	0.52652
														3082.5	0.20239	0.31077	0.37801		3082.5	0.37801	0.23335	0.37703	0.52615
														3082.6	0.19861	0.31115	0.37801		3082.6	0.37801	0.23354	0.37682	0.52572
														3082.7	0.19273	0.31182	0.37819		3082.7	0.37819	0.23362	0.37658	0.52526
														3082.8	0.18688	0.31273	0.37854		3082.8	0.37854	0.23365	0.37641	0.52479
														3082.9	0.183	0.31383	0.37908		3082.9	0.37908	0.23375	0.37629	0.5243
														3083	0.18209	0.31505	0.37983		3083	0.37983	0.23406	0.37613	0.52374
														3083.1	0.18417	0.3164	0.38078		3083.1	0.38078	0.23458	0.37588	0.52304
														3083.2	0.1888	0.3179	0.38181		3083.2	0.38181	0.23528	0.37555	0.52215
														3083.3	0.19557	0.31957	0.38276		3083.3	0.38276	0.23606	0.37523	0.52111
														3083.4	0.20389	0.32135	0.38344		3083.4	0.38344	0.23691	0.37501	0.52007
														3083.5	0.21202	0.32319	0.38376		3083.5	0.38376	0.2378	0.37494	0.51917
														3083.6	0.21671	0.32499	0.38376		3083.6	0.38376	0.23868	0.37497	0.51851
														3083.7	0.21455	0.32671	0.38359		3083.7	0.38359	0.2394	0.37499	0.518
														3083.8	0.20439	0.32826	0.38337		3083.8	0.38337	0.23979	0.37487	0.51756
														3083.9	0.18881	0.32958	0.38318		3083.9	0.38318	0.23976	0.37446	0.51713
														3084	0.1732	0.33059	0.38299		3084	0.38299	0.23934	0.37372	0.51678
														3084.1	0.16298	0.33129	0.38272		3084.1	0.38272	0.23871	0.37265	0.51659
														3084.2	0.1608	0.33172	0.38226		3084.2	0.38226	0.23811	0.37136	0.51661
														3084.3	0.16555	0.33205	0.38156		3084.3	0.38156	0.23773	0.3699	0.5168
														3084.4	0.17368	0.33239	0.38071		3084.4	0.38071	0.23761	0.3683	0.51704
														3084.5	0.18179	0.33283	0.37988		3084.5	0.37988	0.23765	0.36657	0.51727
														3084.6	0.18844	0.33335	0.37922		3084.6	0.37922	0.23767	0.36473	0.51741
														3084.7	0.19394	0.33388	0.37877		3084.7	0.37877	0.23758	0.36291	0.51744
														3084.8	0.19886	0.33436	0.37845		3084.8	0.37845	0.23743	0.36124	0.51737
														3084.9	0.20289	0.3348	0.3781		3084.9	0.3781	0.23733	0.35978	0.51721
														3085	0.20511	0.33522	0.37767		3085	0.37767	0.23737	0.35853	0.51702
														3085.1	0.20524	0.3356	0.37721		3085.1	0.37721	0.23749	0.35742	0.51692
														3085.2	0.20454	0.33587	0.37685		3085.2	0.37685	0.23756	0.35642	0.51706
														3085.3	0.20531	0.3359	0.37673		3085.3	0.37673	0.23747	0.35561	0.51751
														3085.4	0.20923	0.33556	0.37687		3085.4	0.37687	0.23718	0.3551	0.51821
														3085.5	0.21566	0.33481	0.37718		3085.5	0.37718	0.23678	0.35498	0.51897
														3085.6	0.2219	0.33369	0.37752		3085.6	0.37752	0.23644	0.35522	0.51965
														3085.7	0.22497	0.33233	0.37775		3085.7	0.37775	0.23633	0.35572	0.52016
														3085.8	0.2235	0.33096	0.37778		3085.8	0.37778	0.23656	0.35634	0.5205
														3085.9	0.21789	0.32976	0.37762		3085.9	0.37762	0.23709	0.35697	0.52069
														3086	0.2095	0.32883	0.37727		3086	0.37727	0.23773	0.35757	0.52073
														3086.1	0.20006	0.32817	0.37676		3086.1	0.37676	0.23821	0.35813	0.5206
														3086.2	0.19159	0.3277	0.3761		3086.2	0.3761	0.23828	0.35865	0.52029
														3086.3	0.1861	0.32732	0.37536		3086.3	0.37536	0.23782	0.35914	0.51977
														3086.4	0.18471	0.32695	0.37466		3086.4	0.37466	0.23687	0.35965	0.51903
														3086.5	0.18688	0.32658	0.37417		3086.5	0.37417	0.23551	0.36027	0.518
														3086.6	0.19088	0.32623	0.37398		3086.6	0.37398	0.23383	0.3611	0.51669
														3086.7	0.19506	0.32597	0.37408		3086.7	0.37408	0.23183	0.36216	0.51511
														3086.8	0.19872	0.32586	0.37428		3086.8	0.37428	0.22955	0.36333	0.51339
														3086.9	0.20183	0.32589	0.37439		3086.9	0.37439	0.22711	0.36443	0.51164
														3087	0.20444	0.32606	0.37427		3087	0.37427	0.2247	0.36534	0.51002
														3087.1	0.20621	0.3263	0.37389		3087.1	0.37389	0.22262	0.36607	0.5086
														3087.2	0.20629	0.32656	0.37333		3087.2	0.37333	0.22108	0.36673	0.50743
														3087.3	0.2037	0.32677	0.3727		3087.3	0.3727	0.22015	0.36743	0.50648
														3087.4	0.19819	0.32686	0.37211		3087.4	0.37211	0.21977	0.3682	0.50567
														3087.5	0.19112	0.32678	0.37159		3087.5	0.37159	0.21978	0.36904	0.50493
														3087.6	0.18507	0.32652	0.37115		3087.6	0.37115	0.22001	0.3699	0.50425
														3087.7	0.18231	0.32615	0.37075		3087.7	0.37075	0.22034	0.37073	0.50367
														3087.8	0.18319	0.32571	0.37037		3087.8	0.37037	0.22063	0.37146	0.50331
														3087.9	0.18629	0.32524	0.36999		3087.9	0.36999	0.22071	0.37207	0.50331
														3088	0.18997	0.32476	0.36962		3088	0.36962	0.22046	0.37258	0.50377
														3088.1	0.19349	0.32426	0.36926		3088.1	0.36926	0.21985	0.373	0.50467
														3088.2	0.19661	0.32373	0.36893		3088.2	0.36893	0.21903	0.37335	0.50592
														3088.3	0.19869	0.32317	0.36866		3088.3	0.36866	0.21825	0.37359	0.5074
														3088.4	0.19879	0.3226	0.36839		3088.4	0.36839	0.21777	0.37365	0.50899
														3088.5	0.19679	0.32204	0.36806		3088.5	0.36806	0.21781	0.37353	0.51062
														3088.6	0.19375	0.32155	0.3676		3088.6	0.3676	0.21844	0.37332	0.51224
														3088.7	0.1912	0.32116	0.36699		3088.7	0.36699	0.2196	0.37313	0.51381
														3088.8	0.19047	0.3209	0.36629		3088.8	0.36629	0.22105	0.37307	0.51525
														3088.9	0.19292	0.32079	0.3656		3088.9	0.3656	0.22249	0.37317	0.51645
														3089	0.19999	0.32081	0.36503		3089	0.36503	0.22362	0.37339	0.51733
														3089.1	0.21232	0.32095	0.36472		3089.1	0.36472	0.22421	0.3736	0.51788
														3089.2	0.22822	0.32121	0.36473		3089.2	0.36473	0.22421	0.3737	0.51819
														3089.3	0.24344	0.32158	0.36504		3089.3	0.36504	0.22367	0.37359	0.51839
														3089.4	0.25277	0.32206	0.36555		3089.4	0.36555	0.22272	0.37325	0.5186
														3089.5	0.2528	0.32255	0.36619		3089.5	0.36619	0.22152	0.37272	0.51881
														3089.6	0.24378	0.32294	0.36692		3089.6	0.36692	0.22027	0.37213	0.51897
														3089.7	0.22948	0.32314	0.36775		3089.7	0.36775	0.21918	0.37157	0.51897
														3089.8	0.21501	0.32314	0.36865		3089.8	0.36865	0.2184	0.37111	0.51873
														3089.9	0.20415	0.32309	0.36948		3089.9	0.36948	0.21805	0.3707	0.5182
														3090	0.19802	0.32312	0.37003		3090	0.37003	0.21812	0.37033	0.51742
														3090.1	0.19543	0.32332	0.37019		3090.1	0.37019	0.21852	0.37003	0.51649
														3090.2	0.19455	0.32366	0.36988		3090.2	0.36988	0.21909	0.3699	0.51555
														3090.3	0.19458	0.32405	0.36914		3090.3	0.36914	0.21969	0.37	0.51476
														3090.4	0.19609	0.32446	0.368		3090.4	0.368	0.2202	0.37022	0.51419
														3090.5	0.19992	0.32495	0.36657		3090.5	0.36657	0.22055	0.37034	0.51384
														3090.6	0.20535	0.32557	0.36496		3090.6	0.36496	0.22072	0.37013	0.51364
														3090.7	0.20977	0.32633	0.36336		3090.7	0.36336	0.22069	0.36947	0.5135
														3090.8	0.2103	0.32717	0.36195		3090.8	0.36195	0.22048	0.36846	0.51335
														3090.9	0.20595	0.32795	0.36089		3090.9	0.36089	0.22011	0.36735	0.5131
														3091	0.19823	0.3285	0.36025		3091	0.36025	0.21964	0.36641	0.51271
														3091.1	0.19001	0.32878	0.36001		3091.1	0.36001	0.21918	0.3658	0.51221
														3091.2	0.18394	0.32881	0.36008		3091.2	0.36008	0.21886	0.36555	0.51168
														3091.3	0.1816	0.32871	0.36033		3091.3	0.36033	0.21879	0.36559	0.51124
														3091.4	0.18334	0.32858	0.36067		3091.4	0.36067	0.21898	0.36582	0.51097
														3091.5	0.18852	0.32841	0.361		3091.5	0.361	0.21932	0.36615	0.51092
														3091.6	0.19602	0.32813	0.36127		3091.6	0.36127	0.21964	0.36646	0.51106
														3091.7	0.20472	0.32762	0.36147		3091.7	0.36147	0.2198	0.36668	0.51127
														3091.8	0.21346	0.32686	0.36159		3091.8	0.36159	0.2197	0.36675	0.5114
														3091.9	0.22067	0.32592	0.3617		3091.9	0.3617	0.21928	0.36668	0.51131
														3092	0.22423	0.32488	0.3619		3092	0.3619	0.21846	0.36651	0.5109
														3092.1	0.2223	0.32385	0.36233		3092.1	0.36233	0.2172	0.36628	0.51019
														3092.2	0.21464	0.32288	0.36304		3092.2	0.36304	0.21555	0.36606	0.50926
														3092.3	0.20323	0.32208	0.364		3092.3	0.364	0.21368	0.3659	0.50822
														3092.4	0.19142	0.32158	0.36503		3092.4	0.36503	0.21184	0.36579	0.50718
														3092.5	0.18237	0.3215	0.36593		3092.5	0.36593	0.2103	0.36565	0.50623
														3092.6	0.17786	0.32191	0.36654		3092.6	0.36654	0.20929	0.36537	0.50542
														3092.7	0.17798	0.32273	0.36681		3092.7	0.36681	0.20898	0.36487	0.50476
														3092.8	0.18155	0.32381	0.3668		3092.8	0.3668	0.20937	0.36425	0.50423
														3092.9	0.18687	0.32493	0.36663		3092.9	0.36663	0.21036	0.3637	0.50382
														3093	0.19278	0.32591	0.36641		3093	0.36641	0.21173	0.36348	0.50351
														3093.1	0.19929	0.32662	0.36626		3093.1	0.36626	0.2132	0.36371	0.50332
														3093.2	0.20718	0.327	0.36624		3093.2	0.36624	0.21456	0.36433	0.5032
														3093.3	0.21687	0.32704	0.36636		3093.3	0.36636	0.21562	0.36506	0.50314
														3093.4	0.22764	0.32682	0.36659		3093.4	0.36659	0.21628	0.36557	0.50311
														3093.5	0.23777	0.32643	0.36693		3093.5	0.36693	0.2165	0.36567	0.50316
														3093.6	0.24513	0.32598	0.36739		3093.6	0.36739	0.21632	0.36538	0.50334
														3093.7	0.24759	0.32559	0.368		3093.7	0.368	0.21585	0.36493	0.50366
														3093.8	0.24347	0.32532	0.36882		3093.8	0.36882	0.21523	0.36456	0.50412
														3093.9	0.23232	0.32515	0.36989		3093.9	0.36989	0.21467	0.36443	0.50475
														3094	0.21588	0.32503	0.37115		3094	0.37115	0.21432	0.36449	0.50568
														3094.1	0.19823	0.32485	0.37248		3094.1	0.37248	0.21427	0.36456	0.50702
														3094.2	0.18454	0.32447	0.3737		3094.2	0.3737	0.21456	0.36441	0.50878
														3094.3	0.17875	0.32381	0.37467		3094.3	0.37467	0.21518	0.3639	0.51082
														3094.4	0.18173	0.32284	0.37543		3094.4	0.37543	0.2161	0.36303	0.51291
														3094.5	0.19114	0.3217	0.37614		3094.5	0.37614	0.21726	0.36193	0.51483
														3094.6	0.20279	0.32053	0.37703		3094.6	0.37703	0.21854	0.36081	0.51649
														3094.7	0.21249	0.31944	0.3782		3094.7	0.3782	0.21976	0.35983	0.51789
														3094.8	0.21728	0.31845	0.37954		3094.8	0.37954	0.22073	0.35902	0.51909
														3094.9	0.21622	0.31752	0.38085		3094.9	0.38085	0.22135	0.35831	0.52016
														3095	0.2104	0.31666	0.38193		3095	0.38193	0.22163	0.35762	0.52111
														3095.1	0.20229	0.31595	0.3827		3095.1	0.3827	0.22176	0.35692	0.52192
														3095.2	0.19419	0.31545	0.38319		3095.2	0.38319	0.22196	0.35632	0.52255
														3095.3	0.18712	0.31518	0.38348		3095.3	0.38348	0.22239	0.35603	0.52297
														3095.4	0.18102	0.31501	0.38368		3095.4	0.38368	0.22315	0.35616	0.52321
														3095.5	0.17623	0.31479	0.38384		3095.5	0.38384	0.22426	0.3567	0.52333
														3095.6	0.17427	0.31437	0.38396		3095.6	0.38396	0.22571	0.35752	0.52343
														3095.7	0.17687	0.31372	0.38397		3095.7	0.38397	0.22745	0.3584	0.52353
														3095.8	0.18405	0.31291	0.38376		3095.8	0.38376	0.22935	0.3591	0.52361
														3095.9	0.19345	0.31215	0.38323		3095.9	0.38323	0.23123	0.3595	0.52367
														3096	0.20184	0.31164	0.38232		3096	0.38232	0.23285	0.35956	0.52373
														3096.1	0.20723	0.31148	0.38109		3096.1	0.38109	0.23401	0.35939	0.52386
														3096.2	0.20954	0.31163	0.37965		3096.2	0.37965	0.2346	0.35912	0.52414
														3096.3	0.20945	0.31199	0.37818		3096.3	0.37818	0.23463	0.35887	0.52457
														3096.4	0.20711	0.31246	0.37685		3096.4	0.37685	0.23418	0.3587	0.5251
														3096.5	0.20246	0.313	0.37578		3096.5	0.37578	0.2334	0.35865	0.52567
														3096.6	0.19645	0.31359	0.37501		3096.6	0.37501	0.23251	0.35875	0.52629
														3096.7	0.19137	0.31419	0.37446		3096.7	0.37446	0.2317	0.35907	0.52698
														3096.8	0.18942	0.31477	0.37402		3096.8	0.37402	0.23116	0.35968	0.52783
														3096.9	0.19103	0.31528	0.37357		3096.9	0.37357	0.23094	0.36058	0.52892
														3097	0.19478	0.31571	0.37306		3097	0.37306	0.23094	0.36167	0.53028
														3097.1	0.19892	0.31608	0.37251		3097.1	0.37251	0.2309	0.36282	0.53188
														3097.2	0.20266	0.31645	0.37195		3097.2	0.37195	0.23054	0.3639	0.53356
														3097.3	0.2063	0.31692	0.37144		3097.3	0.37144	0.22966	0.36485	0.53507
														3097.4	0.21054	0.31757	0.37099		3097.4	0.37099	0.22827	0.36564	0.5362
														3097.5	0.21576	0.31842	0.37065		3097.5	0.37065	0.22647	0.36628	0.53692
														3097.6	0.22145	0.31939	0.37048		3097.6	0.37048	0.22445	0.36676	0.53731
														3097.7	0.22577	0.32039	0.3706		3097.7	0.3706	0.22232	0.3671	0.53756
														3097.8	0.22586	0.32135	0.37104		3097.8	0.37104	0.22014	0.36734	0.53777
														3097.9	0.21919	0.32227	0.37172		3097.9	0.37172	0.21791	0.36752	0.53797
														3098	0.20545	0.32319	0.37247		3098	0.37247	0.21567	0.36767	0.53813
														3098.1	0.18747	0.32409	0.37308		3098.1	0.37308	0.21352	0.36779	0.53817
														3098.2	0.17022	0.32493	0.37343		3098.2	0.37343	0.21156	0.36785	0.53803
														3098.3	0.15867	0.32567	0.37356		3098.3	0.37356	0.20992	0.36783	0.53763
														3098.4	0.15587	0.3263	0.37361		3098.4	0.37361	0.20866	0.36775	0.53696
														3098.5	0.16208	0.32679	0.3737		3098.5	0.3737	0.20776	0.36769	0.53606
														3098.6	0.17482	0.32715	0.37386		3098.6	0.37386	0.20709	0.36777	0.53498
														3098.7	0.18948	0.32736	0.37404		3098.7	0.37404	0.2065	0.36814	0.53379
														3098.8	0.20067	0.32739	0.37421		3098.8	0.37421	0.20592	0.36882	0.53253
														3098.9	0.20435	0.3272	0.37441		3098.9	0.37441	0.20534	0.36974	0.5313
														3099	0.19987	0.32672	0.37477		3099	0.37477	0.20482	0.37073	0.53023
														3099.1	0.19029	0.32592	0.37543		3099.1	0.37543	0.20443	0.37166	0.52947
														3099.2	0.18043	0.32488	0.37639		3099.2	0.37639	0.20423	0.37246	0.52908
														3099.3	0.17403	0.32372	0.37754		3099.3	0.37754	0.20423	0.37311	0.529
														3099.4	0.17246	0.32263	0.3787		3099.4	0.3787	0.20439	0.3736	0.52914
														3099.5	0.17559	0.32177	0.37969		3099.5	0.37969	0.20459	0.37384	0.52943
														3099.6	0.18271	0.32124	0.38039		3099.6	0.38039	0.2047	0.37371	0.52988
														3099.7	0.19217	0.32111	0.38075		3099.7	0.38075	0.20465	0.37318	0.53053
														3099.8	0.20089	0.32136	0.38077		3099.8	0.38077	0.20445	0.37235	0.53129
														3099.9	0.20571	0.32194	0.38051		3099.9	0.38051	0.20423	0.37144	0.53195
														3100	0.2056	0.32271	0.38011		3100	0.38011	0.20412	0.37067	0.53227
														3100.1	0.20246	0.32349	0.37973		3100.1	0.37973	0.20417	0.37013	0.53217
														3100.2	0.19942	0.32404	0.37953		3100.2	0.37953	0.20436	0.36982	0.5317
														3100.3	0.19842	0.3242	0.37956		3100.3	0.37956	0.20456	0.36963	0.53108
														3100.4	0.19941	0.32392	0.37979		3100.4	0.37979	0.20461	0.36945	0.53054
														3100.5	0.2012	0.32329	0.38013		3100.5	0.38013	0.20448	0.36914	0.53019
														3100.6	0.20278	0.32245	0.38052		3100.6	0.38052	0.20422	0.36862	0.53005
														3100.7	0.20369	0.32149	0.38091		3100.7	0.38091	0.20398	0.36792	0.53008
														3100.8	0.20381	0.32045	0.38133		3100.8	0.38133	0.20387	0.36716	0.53021
														3100.9	0.20299	0.31939	0.38185		3100.9	0.38185	0.20398	0.36655	0.53037
														3101	0.20113	0.31838	0.38256		3101	0.38256	0.20434	0.36616	0.53049
														3101.1	0.19848	0.31749	0.38355		3101.1	0.38355	0.20499	0.36594	0.5305
														3101.2	0.19583	0.31677	0.38484		3101.2	0.38484	0.20591	0.36574	0.53042
														3101.3	0.19431	0.31622	0.38638		3101.3	0.38638	0.20703	0.36545	0.53034
														3101.4	0.19487	0.31584	0.38802		3101.4	0.38802	0.20817	0.3651	0.53035
														3101.5	0.19764	0.31567	0.38958		3101.5	0.38958	0.20909	0.36486	0.53054
														3101.6	0.20149	0.31579	0.39084		3101.6	0.39084	0.20962	0.36486	0.53091
														3101.7	0.20452	0.31621	0.3917		3101.7	0.3917	0.20968	0.3652	0.5314
														3101.8	0.20518	0.31686	0.39218		3101.8	0.39218	0.20933	0.36589	0.53195
														3101.9	0.20317	0.31765	0.39246		3101.9	0.39246	0.2087	0.36687	0.5325
														3102	0.19922	0.31846	0.39271		3102	0.39271	0.20792	0.36801	0.53297
														3102.1	0.19417	0.31923	0.39303		3102.1	0.39303	0.20707	0.36919	0.53329
														3102.2	0.18859	0.31988	0.39337		3102.2	0.39337	0.20626	0.37033	0.53341
														3102.3	0.18318	0.32036	0.39362		3102.3	0.39362	0.20565	0.37141	0.5333
														3102.4	0.17928	0.32061	0.39371		3102.4	0.39371	0.20542	0.37242	0.53296
														3102.5	0.17832	0.32061	0.39374		3102.5	0.39374	0.20576	0.37336	0.53247
														3102.6	0.18114	0.32036	0.39382		3102.6	0.39382	0.20674	0.37421	0.53194
														3102.7	0.18757	0.3199	0.39404		3102.7	0.39404	0.20819	0.37494	0.53155
														3102.8	0.19675	0.31928	0.39432		3102.8	0.39432	0.20981	0.37554	0.53145
														3102.9	0.20722	0.31858	0.39448		3102.9	0.39448	0.21118	0.37605	0.53171
														3103	0.21693	0.3179	0.39436		3103	0.39436	0.212	0.37654	0.5323
														3103.1	0.22362	0.31731	0.39397		3103.1	0.39397	0.2122	0.37714	0.53316
														3103.2	0.22562	0.31681	0.39344		3103.2	0.39344	0.21194	0.37793	0.53422
														3103.3	0.22275	0.3164	0.39297		3103.3	0.39297	0.2115	0.37896	0.53538
														3103.4	0.2165	0.31611	0.39266		3103.4	0.39266	0.21119	0.38017	0.53654
														3103.5	0.20949	0.31597	0.3925		3103.5	0.3925	0.21124	0.38147	0.53752
														3103.6	0.20422	0.316	0.39244		3103.6	0.39244	0.21168	0.38271	0.5382
														3103.7	0.20182	0.31619	0.39244		3103.7	0.39244	0.2124	0.3838	0.53852
														3103.8	0.20163	0.31644	0.39251		3103.8	0.39251	0.21319	0.38468	0.53856
														3103.9	0.20198	0.31664	0.39271		3103.9	0.39271	0.21382	0.38528	0.53847
														3104	0.20177	0.31671	0.39304		3104	0.39304	0.2142	0.38558	0.53847
														3104.1	0.20132	0.31667	0.39349		3104.1	0.39349	0.21438	0.38561	0.5387
														3104.2	0.20193	0.31664	0.39403		3104.2	0.39403	0.2145	0.38547	0.53921
														3104.3	0.20461	0.31673	0.39461		3104.3	0.39461	0.21462	0.38527	0.53991
														3104.4	0.2091	0.317	0.39518		3104.4	0.39518	0.2147	0.38507	0.54066
														3104.5	0.21363	0.31741	0.39561		3104.5	0.39561	0.21458	0.38486	0.54138
														3104.6	0.21552	0.31787	0.39582		3104.6	0.39582	0.21412	0.38459	0.54202
														3104.7	0.21258	0.31826	0.39581		3104.7	0.39581	0.21332	0.38423	0.54254
														3104.8	0.20481	0.31846	0.39571		3104.8	0.39571	0.21233	0.3838	0.54284
														3104.9	0.19504	0.31844	0.39568		3104.9	0.39568	0.2114	0.38333	0.54283
														3105	0.18765	0.31818	0.3958		3105	0.3958	0.21077	0.38285	0.5425
														3105.1	0.18563	0.31775	0.39606		3105.1	0.39606	0.21064	0.38242	0.54194
														3105.2	0.18846	0.31726	0.39635		3105.2	0.39635	0.21106	0.38211	0.54136
														3105.3	0.19262	0.3168	0.39655		3105.3	0.39655	0.21198	0.38203	0.54095
														3105.4	0.19473	0.31648	0.3966		3105.4	0.3966	0.21324	0.38222	0.54082
														3105.5	0.19458	0.31632	0.39646		3105.5	0.39646	0.21473	0.38262	0.54099
														3105.6	0.19522	0.31628	0.39612		3105.6	0.39612	0.21632	0.38313	0.54137
														3105.7	0.20021	0.31631	0.39561		3105.7	0.39561	0.21793	0.3836	0.54188
														3105.8	0.21028	0.31637	0.39499		3105.8	0.39499	0.21943	0.38395	0.54249
														3105.9	0.22203	0.3165	0.39434		3105.9	0.39434	0.22072	0.38418	0.54316
														3106	0.22964	0.31679	0.39371		3106	0.39371	0.22179	0.38431	0.54391
														3106.1	0.22862	0.31733	0.39318		3106.1	0.39318	0.22277	0.38439	0.54471
														3106.2	0.21909	0.31821	0.39273		3106.2	0.39273	0.22384	0.38444	0.54554
														3106.3	0.20607	0.31943	0.39233		3106.3	0.39233	0.22512	0.38451	0.54637
														3106.4	0.19626	0.32091	0.39195		3106.4	0.39195	0.22656	0.3846	0.54715
														3106.5	0.19346	0.32249	0.39155		3106.5	0.39155	0.22797	0.38471	0.54785
														3106.6	0.19647	0.32398	0.39112		3106.6	0.39112	0.22921	0.38477	0.54842
														3106.7	0.20108	0.3253	0.39065		3106.7	0.39065	0.23017	0.38476	0.54876
														3106.8	0.2041	0.32646	0.39018		3106.8	0.39018	0.23083	0.38465	0.54879
														3106.9	0.20555	0.32752	0.38978		3106.9	0.38978	0.23119	0.38449	0.54847
														3107	0.20748	0.32856	0.38952		3107	0.38952	0.23126	0.38435	0.54788
														3107.1	0.21111	0.32959	0.38945		3107.1	0.38945	0.23104	0.38425	0.54721
														3107.2	0.21543	0.33059	0.38951		3107.2	0.38951	0.23059	0.38416	0.54668
														3107.3	0.21832	0.33151	0.38963		3107.3	0.38963	0.23	0.38399	0.54644
														3107.4	0.21869	0.33223	0.38971		3107.4	0.38971	0.22941	0.38372	0.54653
														3107.5	0.2171	0.3327	0.3897		3107.5	0.3897	0.22895	0.38338	0.54696
														3107.6	0.21434	0.33291	0.38955		3107.6	0.38955	0.22864	0.38313	0.54769
														3107.7	0.20989	0.33294	0.38928		3107.7	0.38928	0.22836	0.3831	0.54868
														3107.8	0.20218	0.33288	0.38891		3107.8	0.38891	0.22795	0.38336	0.54983
														3107.9	0.1908	0.3328	0.3885		3107.9	0.3885	0.22735	0.38388	0.55099
														3108	0.17827	0.33271	0.38811		3108	0.38811	0.22659	0.38456	0.55199
														3108.1	0.16934	0.33257	0.38776		3108.1	0.38776	0.22582	0.38524	0.55264
														3108.2	0.16775	0.33237	0.3875		3108.2	0.3875	0.22515	0.38575	0.55286
														3108.3	0.17336	0.33208	0.38737		3108.3	0.38737	0.22457	0.38598	0.55262
														3108.4	0.18236	0.3317	0.38742		3108.4	0.38742	0.22401	0.3859	0.55203
														3108.5	0.19059	0.3312	0.38768		3108.5	0.38768	0.22335	0.38559	0.55125
														3108.6	0.19665	0.3306	0.38817		3108.6	0.38817	0.22262	0.38515	0.55042
														3108.7	0.20185	0.32997	0.38889		3108.7	0.38889	0.22189	0.38466	0.54964
														3108.8	0.20749	0.32939	0.38978		3108.8	0.38978	0.22131	0.38415	0.54886
														3108.9	0.21263	0.32891	0.39076		3108.9	0.39076	0.22098	0.38365	0.54803
														3109	0.21482	0.32857	0.39172		3109	0.39172	0.22091	0.38325	0.54709
														3109.1	0.21261	0.32835	0.39259		3109.1	0.39259	0.2211	0.38303	0.546
														3109.2	0.207	0.32822	0.39331		3109.2	0.39331	0.22159	0.38304	0.54483
														3109.3	0.20061	0.32812	0.39381		3109.3	0.39381	0.22246	0.38333	0.54367
														3109.4	0.19564	0.32793	0.39403		3109.4	0.39403	0.22382	0.38389	0.54264
														3109.5	0.1927	0.32757	0.39396		3109.5	0.39396	0.22564	0.38473	0.54188
														3109.6	0.19125	0.327	0.39366		3109.6	0.39366	0.22774	0.38583	0.54142
														3109.7	0.19046	0.32624	0.39332		3109.7	0.39332	0.2298	0.38715	0.5412
														3109.8	0.18973	0.32544	0.39309		3109.8	0.39309	0.23149	0.38859	0.541
														3109.9	0.18867	0.32479	0.39306		3109.9	0.39306	0.23257	0.39002	0.54056
														3110	0.18714	0.32448	0.39325		3110	0.39325	0.23301	0.39131	0.53973
														3110.1	0.18555	0.32461	0.39363		3110.1	0.39363	0.2329	0.39236	0.53855
														3110.2	0.18484	0.32514	0.3942		3110.2	0.3942	0.23241	0.39321	0.53727
														3110.3	0.18572	0.32595	0.39495		3110.3	0.39495	0.23181	0.39397	0.53621
														3110.4	0.1877	0.32683	0.39581		3110.4	0.39581	0.23137	0.39478	0.53562
														3110.5	0.18921	0.32762	0.39667		3110.5	0.39667	0.23135	0.39573	0.53555
														3110.6	0.18888	0.32822	0.39738		3110.6	0.39738	0.23192	0.39674	0.53588
														3110.7	0.18682	0.32862	0.39787		3110.7	0.39787	0.23315	0.3977	0.5364
														3110.8	0.18469	0.3289	0.39811		3110.8	0.39811	0.23493	0.39851	0.53695
														3110.9	0.18437	0.32917	0.39816		3110.9	0.39816	0.23704	0.39922	0.53756
														3111	0.18659	0.32953	0.39811		3111	0.39811	0.2392	0.39997	0.53831
														3111.1	0.19051	0.33005	0.39803		3111.1	0.39803	0.24108	0.40093	0.53929
														3111.2	0.19455	0.33075	0.3979		3111.2	0.3979	0.24241	0.40211	0.54047
														3111.3	0.19767	0.33155	0.39768		3111.3	0.39768	0.24299	0.40337	0.54173
														3111.4	0.20005	0.33227	0.39734		3111.4	0.39734	0.24279	0.4045	0.54288
														3111.5	0.2023	0.33269	0.39692		3111.5	0.39692	0.24194	0.40537	0.54381
														3111.6	0.20412	0.33264	0.39651		3111.6	0.39651	0.24069	0.40595	0.54451
														3111.7	0.2041	0.33203	0.3962		3111.7	0.3962	0.23932	0.40632	0.5451
														3111.8	0.20104	0.33092	0.39602		3111.8	0.39602	0.23807	0.4065	0.54572
														3111.9	0.19546	0.32948	0.39596		3111.9	0.39596	0.23716	0.40645	0.5464
														3112	0.18936	0.32798	0.39602		3112	0.39602	0.23677	0.40616	0.54704
														3112.1	0.18451	0.32666	0.39619		3112.1	0.39619	0.23701	0.40568	0.54744
														3112.2	0.18135	0.32573	0.39645		3112.2	0.39645	0.23788	0.40512	0.54747
														3112.3	0.17946	0.32535	0.39677		3112.3	0.39677	0.23922	0.40464	0.54714
														3112.4	0.17904	0.32558	0.39707		3112.4	0.39707	0.24078	0.4043	0.54656
														3112.5	0.18143	0.32638	0.39732		3112.5	0.39732	0.24225	0.40409	0.5459
														3112.6	0.18776	0.32763	0.39754		3112.6	0.39754	0.24334	0.4039	0.54528
														3112.7	0.19696	0.32913	0.39776		3112.7	0.39776	0.24385	0.40361	0.54477
														3112.8	0.20504	0.33072	0.39803		3112.8	0.39803	0.24376	0.40314	0.54447
														3112.9	0.20675	0.33227	0.39832		3112.9	0.39832	0.2432	0.40252	0.54448
														3113	0.19886	0.33377	0.39857		3113	0.39857	0.2424	0.40181	0.54487
														3113.1	0.18268	0.33521	0.39867		3113.1	0.39867	0.2416	0.40113	0.5456
														3113.2	0.16347	0.33666	0.39848		3113.2	0.39848	0.24094	0.40054	0.54659
														3113.3	0.14753	0.33813	0.39797		3113.3	0.39797	0.24056	0.40006	0.54774
														3113.4	0.13919	0.33959	0.3972		3113.4	0.3972	0.2405	0.39972	0.54897
														3113.5	0.13978	0.34096	0.39637		3113.5	0.39637	0.24074	0.39951	0.55023
														3113.6	0.14801	0.34213	0.39568		3113.6	0.39568	0.24116	0.39943	0.55146
														3113.7	0.16059	0.34303	0.39525		3113.7	0.39525	0.24159	0.39948	0.55259
														3113.8	0.17318	0.3437	0.39508		3113.8	0.39508	0.24189	0.39968	0.55357
														3113.9	0.18221	0.34419	0.39506		3113.9	0.39506	0.24197	0.40001	0.55445
														3114	0.18686	0.34455	0.39511		3114	0.39511	0.24182	0.40048	0.55531
														3114.1	0.18924	0.34478	0.39517		3114.1	0.39517	0.2414	0.40103	0.55624
														3114.2	0.19235	0.3448	0.39526		3114.2	0.39526	0.24073	0.40157	0.55724
														3114.3	0.1974	0.34459	0.39539		3114.3	0.39539	0.23986	0.40203	0.55819
														3114.4	0.20267	0.34416	0.39557		3114.4	0.39557	0.23888	0.40236	0.5589
														3114.5	0.20475	0.34359	0.39584		3114.5	0.39584	0.23792	0.40254	0.55927
														3114.6	0.20114	0.34296	0.39622		3114.6	0.39622	0.23711	0.40255	0.55929
														3114.7	0.19223	0.34231	0.39672		3114.7	0.39672	0.23662	0.40237	0.55904
														3114.8	0.18104	0.34157	0.39728		3114.8	0.39728	0.23657	0.40197	0.55864
														3114.9	0.17149	0.34068	0.39777		3114.9	0.39777	0.23702	0.40137	0.5582
														3115	0.16651	0.33962	0.39804		3115	0.39804	0.23784	0.40064	0.55777
														3115.1	0.16734	0.33847	0.39801		3115.1	0.39801	0.23879	0.39982	0.55737
														3115.2	0.17351	0.33736	0.3977		3115.2	0.3977	0.23959	0.39891	0.55696
														3115.3	0.18315	0.33636	0.39717		3115.3	0.39717	0.24006	0.39792	0.55655
														3115.4	0.19367	0.33545	0.39651		3115.4	0.39651	0.24011	0.39686	0.55615
														3115.5	0.20267	0.33456	0.3958		3115.5	0.3958	0.23976	0.39583	0.55576
														3115.6	0.20861	0.33363	0.39508		3115.6	0.39508	0.23913	0.39496	0.55542
														3115.7	0.21083	0.33267	0.39437		3115.7	0.39437	0.23838	0.39434	0.55521
														3115.8	0.20917	0.33172	0.39366		3115.8	0.39366	0.23774	0.39402	0.55518
														3115.9	0.20382	0.33076	0.39295		3115.9	0.39295	0.23743	0.39396	0.55536
														3116	0.19564	0.32974	0.39225		3116	0.39225	0.23759	0.39412	0.55569
														3116.1	0.1869	0.3286	0.39163		3116.1	0.39163	0.23825	0.39446	0.55606
														3116.2	0.18107	0.32733	0.39123		3116.2	0.39123	0.23938	0.39496	0.55635
														3116.3	0.18131	0.326	0.39111		3116.3	0.39111	0.24085	0.39552	0.55656
														3116.4	0.18822	0.32468	0.39126		3116.4	0.39126	0.24255	0.396	0.55671
														3116.5	0.19904	0.32346	0.39152		3116.5	0.39152	0.24434	0.39622	0.55678
														3116.6	0.2092	0.32237	0.39173		3116.6	0.39173	0.24604	0.39611	0.55672
														3116.7	0.21501	0.32142	0.39187		3116.7	0.39187	0.24748	0.39576	0.55644
														3116.8	0.21538	0.32063	0.39206		3116.8	0.39206	0.24852	0.39535	0.55594
														3116.9	0.21154	0.32	0.39246		3116.9	0.39246	0.24903	0.39504	0.55529
														3117	0.20553	0.3195	0.39315		3117	0.39315	0.24896	0.39488	0.55468
														3117.1	0.19881	0.3191	0.39404		3117.1	0.39404	0.24827	0.39484	0.55426
														3117.2	0.19174	0.31877	0.3949		3117.2	0.3949	0.24703	0.39482	0.55415
														3117.3	0.18391	0.3185	0.39554		3117.3	0.39554	0.24542	0.39473	0.55431
														3117.4	0.17483	0.31824	0.39587		3117.4	0.39587	0.24376	0.3945	0.55463
														3117.5	0.16465	0.31792	0.39588		3117.5	0.39588	0.24238	0.39412	0.55501
														3117.6	0.15451	0.31743	0.39566		3117.6	0.39566	0.24153	0.39356	0.55538
														3117.7	0.14662	0.31673	0.39526		3117.7	0.39526	0.24118	0.39287	0.55574
														3117.8	0.14354	0.31589	0.39475		3117.8	0.39475	0.24113	0.3921	0.55615
														3117.9	0.14693	0.31509	0.39418		3117.9	0.39418	0.24103	0.3913	0.55662
														3118	0.15656	0.31452	0.39357		3118	0.39357	0.2406	0.39052	0.55715
														3118.1	0.17042	0.31426	0.39291		3118.1	0.39291	0.23974	0.38982	0.5577
														3118.2	0.18593	0.31429	0.39224		3118.2	0.39224	0.2385	0.3892	0.55825
														3118.3	0.20118	0.31448	0.39157		3118.3	0.39157	0.23703	0.38866	0.55876
														3118.4	0.2151	0.31471	0.39094		3118.4	0.39094	0.23544	0.38817	0.55925
														3118.5	0.22688	0.3149	0.39037		3118.5	0.39037	0.23386	0.38769	0.55983
														3118.6	0.23532	0.31504	0.38986		3118.6	0.38986	0.23238	0.38721	0.5607
														3118.7	0.23908	0.31516	0.38936		3118.7	0.38936	0.23112	0.38674	0.56198
														3118.8	0.23738	0.31531	0.38888		3118.8	0.38888	0.23021	0.3863	0.56362
														3118.9	0.23034	0.31553	0.38844		3118.9	0.38844	0.22969	0.3859	0.56527
														3119	0.21899	0.31582	0.38812		3119	0.38812	0.22947	0.3855	0.56654
														3119.1	0.2053	0.31617	0.38802		3119.1	0.38802	0.22939	0.38509	0.56723
														3119.2	0.19211	0.31658	0.38823		3119.2	0.38823	0.22927	0.38466	0.56741
														3119.3	0.18252	0.317	0.38881		3119.3	0.38881	0.22899	0.38418	0.56735
														3119.4	0.17877	0.31735	0.38976		3119.4	0.38976	0.22854	0.38365	0.56728
														3119.5	0.18126	0.31751	0.39099		3119.5	0.39099	0.22793	0.38306	0.56721
														3119.6	0.18861	0.31745	0.39238		3119.6	0.39238	0.22719	0.38242	0.56705
														3119.7	0.19835	0.31726	0.39378		3119.7	0.39378	0.22632	0.38178	0.56672
														3119.8	0.20765	0.31712	0.39507		3119.8	0.39507	0.2253	0.3812	0.56622
														3119.9	0.2136	0.31718	0.39618		3119.9	0.39618	0.22405	0.38077	0.56564
														3120	0.21379	0.31743	0.39709		3120	0.39709	0.22255	0.38054	0.5651
														3120.1	0.20737	0.31774	0.39781		3120.1	0.39781	0.22082	0.38048	0.56468
														3120.2	0.19611	0.31796	0.3984		3120.2	0.3984	0.21901	0.38052	0.56442
														3120.3	0.18398	0.31807	0.39889		3120.3	0.39889	0.21734	0.38061	0.56432
														3120.4	0.17509	0.3181	0.39934		3120.4	0.39934	0.21598	0.38071	0.56436
														3120.5	0.17144	0.3181	0.39986		3120.5	0.39986	0.21498	0.38087	0.56451
														3120.6	0.17214	0.31805	0.40051		3120.6	0.40051	0.21427	0.38112	0.56472
														3120.7	0.17474	0.31789	0.40129		3120.7	0.40129	0.21372	0.38147	0.56491
														3120.8	0.17747	0.31757	0.40208		3120.8	0.40208	0.21321	0.38184	0.56502
														3120.9	0.18054	0.31712	0.40273		3120.9	0.40273	0.21268	0.38213	0.56503
														3121	0.18561	0.31666	0.40315		3121	0.40315	0.21215	0.38226	0.56495
														3121.1	0.19374	0.31638	0.4033		3121.1	0.4033	0.21166	0.38229	0.56481
														3121.2	0.20349	0.31643	0.40321		3121.2	0.40321	0.21126	0.38231	0.56459
														3121.3	0.21123	0.31695	0.40293		3121.3	0.40293	0.21095	0.38242	0.56426
														3121.4	0.21359	0.31794	0.40255		3121.4	0.40255	0.21075	0.38266	0.56378
														3121.5	0.20988	0.31928	0.40215		3121.5	0.40215	0.2107	0.38299	0.56328
														3121.6	0.2024	0.32078	0.40185		3121.6	0.40185	0.21087	0.38339	0.5629
														3121.7	0.19463	0.32223	0.40175		3121.7	0.40175	0.21137	0.38379	0.56282
														3121.8	0.18909	0.32354	0.4019		3121.8	0.4019	0.21225	0.38417	0.56306
														3121.9	0.1863	0.32468	0.40228		3121.9	0.40228	0.21349	0.38453	0.56351
														3122	0.18517	0.32565	0.40271		3122	0.40271	0.21494	0.38482	0.56395
														3122.1	0.18435	0.32639	0.40298		3122.1	0.40298	0.21633	0.38497	0.56418
														3122.2	0.18357	0.32684	0.40294		3122.2	0.40294	0.21736	0.3849	0.56411
														3122.3	0.1839	0.327	0.40256		3122.3	0.40256	0.21781	0.38451	0.56375
														3122.4	0.18639	0.32694	0.40192		3122.4	0.40192	0.21764	0.38381	0.56317
														3122.5	0.19034	0.32677	0.40118		3122.5	0.40118	0.21697	0.38292	0.56251
														3122.6	0.19331	0.32656	0.40049		3122.6	0.40049	0.21601	0.38202	0.56188
														3122.7	0.19305	0.32637	0.39997		3122.7	0.39997	0.21497	0.38127	0.56135
														3122.8	0.18949	0.32619	0.39964		3122.8	0.39964	0.21405	0.38084	0.56091
														3122.9	0.18447	0.326	0.39944		3122.9	0.39944	0.2134	0.3808	0.5605
														3123	0.17989	0.32581	0.39925		3123	0.39925	0.21315	0.38112	0.56003
														3123.1	0.17609	0.3256	0.39901		3123.1	0.39901	0.21339	0.38173	0.55942
														3123.2	0.1724	0.32539	0.39878		3123.2	0.39878	0.21416	0.38252	0.55871
														3123.3	0.16878	0.32514	0.39868		3123.3	0.39868	0.21543	0.38337	0.55797
														3123.4	0.16662	0.32482	0.39878		3123.4	0.39878	0.21704	0.38423	0.55731
														3123.5	0.16792	0.32441	0.3991		3123.5	0.3991	0.21881	0.38512	0.55677
														3123.6	0.17366	0.32391	0.39958		3123.6	0.39958	0.22054	0.38607	0.55632
														3123.7	0.18297	0.32341	0.4001		3123.7	0.4001	0.22207	0.3871	0.55592
														3123.8	0.19355	0.32306	0.40057		3123.8	0.40057	0.22332	0.38816	0.55558
														3123.9	0.20295	0.32302	0.40097		3123.9	0.40097	0.22427	0.38917	0.55535
														3124	0.20973	0.32338	0.40135		3124	0.40135	0.225	0.39004	0.55536
														3124.1	0.21385	0.3241	0.40178		3124.1	0.40178	0.22567	0.39077	0.55568
														3124.2	0.21615	0.32504	0.40229		3124.2	0.40229	0.22647	0.39148	0.55637
														3124.3	0.21729	0.32603	0.40284		3124.3	0.40284	0.22754	0.3923	0.55741
														3124.4	0.21711	0.32695	0.40336		3124.4	0.40336	0.22889	0.39329	0.55871
														3124.5	0.21482	0.32772	0.4038		3124.5	0.4038	0.23041	0.39439	0.56014
														3124.6	0.20985	0.32832	0.40422		3124.6	0.40422	0.23185	0.39548	0.56161
														3124.7	0.20266	0.32873	0.40469		3124.7	0.40469	0.23299	0.39641	0.56304
														3124.8	0.19469	0.32896	0.40522		3124.8	0.40522	0.2337	0.39705	0.5644
														3124.9	0.18773	0.32903	0.4058		3124.9	0.4058	0.234	0.39734	0.56565
														3125	0.18315	0.32905	0.40635		3125	0.40635	0.23398	0.39728	0.56671
														3125.1	0.18152	0.32909	0.40682		3125.1	0.40682	0.23373	0.39699	0.56747
														3125.2	0.18287	0.3292	0.40723		3125.2	0.40723	0.23318	0.3966	0.56789
														3125.3	0.18692	0.32939	0.40762		3125.3	0.40762	0.23224	0.39626	0.56799
														3125.4	0.1931	0.32964	0.40796		3125.4	0.40796	0.23089	0.39599	0.56789
														3125.5	0.20057	0.32998	0.40819		3125.5	0.40819	0.22926	0.39574	0.56776
														3125.6	0.20824	0.33044	0.40817		3125.6	0.40817	0.22761	0.39546	0.56774
														3125.7	0.21486	0.33097	0.40787		3125.7	0.40787	0.22619	0.39514	0.56796
														3125.8	0.21911	0.3315	0.40735		3125.8	0.40735	0.22517	0.39483	0.56853
														3125.9	0.22023	0.33197	0.40681		3125.9	0.40681	0.22462	0.39462	0.56948
														3126	0.21881	0.33237	0.40642		3126	0.40642	0.22457	0.39457	0.57077
														3126.1	0.21684	0.33279	0.40629		3126.1	0.40629	0.22495	0.39468	0.57225
														3126.2	0.21632	0.33327	0.40635		3126.2	0.40635	0.22556	0.39486	0.57374
														3126.3	0.21769	0.33379	0.40645		3126.3	0.40645	0.22615	0.39502	0.57507
														3126.4	0.21958	0.33427	0.4064		3126.4	0.4064	0.22648	0.39507	0.57616
														3126.5	0.22058	0.33461	0.40608		3126.5	0.40608	0.22648	0.39502	0.57706
														3126.6	0.22065	0.33474	0.40547		3126.6	0.40547	0.22616	0.39491	0.5779
														3126.7	0.22077	0.33464	0.40463		3126.7	0.40463	0.22561	0.39485	0.57883
														3126.8	0.2212	0.3343	0.40368		3126.8	0.40368	0.2249	0.39496	0.57992
														3126.9	0.22098	0.3337	0.40267		3126.9	0.40267	0.22408	0.39527	0.58118
														3127	0.21932	0.33286	0.40159		3127	0.40159	0.22323	0.39573	0.58252
														3127.1	0.21665	0.33182	0.40044		3127.1	0.40044	0.22251	0.39622	0.58378
														3127.2	0.2136	0.33072	0.39925		3127.2	0.39925	0.22206	0.39663	0.58481
														3127.3	0.20922	0.32974	0.39811		3127.3	0.39811	0.22201	0.39688	0.58552
														3127.4	0.2012	0.32912	0.39708		3127.4	0.39708	0.22236	0.39698	0.58591
														3127.5	0.18845	0.32897	0.39617		3127.5	0.39617	0.22295	0.39695	0.58607
														3127.6	0.17329	0.32929	0.39539		3127.6	0.39539	0.22359	0.39684	0.58615
														3127.7	0.1607	0.32993	0.39481		3127.7	0.39481	0.22414	0.39664	0.58621
														3127.8	0.15505	0.33068	0.39452		3127.8	0.39452	0.22453	0.39633	0.58622
														3127.9	0.15749	0.33138	0.39458		3127.9	0.39458	0.2248	0.39586	0.58608
														3128	0.1659	0.33192	0.39489		3128	0.39489	0.22496	0.39528	0.58575
														3128.1	0.17653	0.33231	0.39526		3128.1	0.39526	0.22502	0.39467	0.58525
														3128.2	0.18559	0.33262	0.3955		3128.2	0.3955	0.22496	0.39412	0.58471
														3128.3	0.1902	0.3329	0.39556		3128.3	0.39556	0.2248	0.39371	0.5843
														3128.4	0.18936	0.33317	0.39544		3128.4	0.39544	0.22465	0.39345	0.58413
														3128.5	0.18464	0.33344	0.39519		3128.5	0.39519	0.22467	0.3933	0.58419
														3128.6	0.17946	0.33376	0.39483		3128.6	0.39483	0.225	0.39317	0.58439
														3128.7	0.17704	0.33419	0.39436		3128.7	0.39436	0.22571	0.39302	0.58462
														3128.8	0.17865	0.33481	0.39384		3128.8	0.39384	0.22676	0.3928	0.58484
														3128.9	0.18339	0.33558	0.39335		3128.9	0.39335	0.22799	0.39256	0.58501
														3129	0.18935	0.33633	0.39295		3129	0.39295	0.22915	0.39238	0.58514
														3129.1	0.19507	0.33682	0.39264		3129.1	0.39264	0.22997	0.39238	0.58519
														3129.2	0.20041	0.33686	0.39241		3129.2	0.39241	0.23019	0.39268	0.58507
														3129.3	0.20646	0.33644	0.39227		3129.3	0.39227	0.22965	0.39328	0.5847
														3129.4	0.21413	0.3357	0.39224		3129.4	0.39224	0.22838	0.39411	0.58404
														3129.5	0.22272	0.33489	0.39236		3129.5	0.39236	0.22658	0.395	0.58319
														3129.6	0.22991	0.33419	0.39256		3129.6	0.39256	0.22456	0.39574	0.58231
														3129.7	0.23336	0.33375	0.39276		3129.7	0.39276	0.22263	0.39622	0.58151
														3129.8	0.23223	0.33362	0.39282		3129.8	0.39282	0.22103	0.39644	0.58083
														3129.9	0.22698	0.3338	0.39267		3129.9	0.39267	0.21985	0.3965	0.58021
														3130	0.21837	0.33425	0.39234		3130	0.39234	0.21917	0.39651	0.5796
														3130.1	0.20724	0.33483	0.39193		3130.1	0.39193	0.21899	0.39656	0.579
														3130.2	0.19537	0.33541	0.39161		3130.2	0.39161	0.21929	0.39666	0.57849
														3130.3	0.18556	0.33589	0.39151		3130.3	0.39151	0.21991	0.39679	0.57813
														3130.4	0.1806	0.33622	0.39172		3130.4	0.39172	0.22062	0.39691	0.57791
														3130.5	0.18185	0.33638	0.39223		3130.5	0.39223	0.22108	0.39702	0.57775
														3130.6	0.18881	0.33637	0.39295		3130.6	0.39295	0.22105	0.39716	0.57754
														3130.7	0.19947	0.33618	0.39375		3130.7	0.39375	0.22042	0.39732	0.57727
														3130.8	0.21084	0.3358	0.39454		3130.8	0.39454	0.2193	0.39751	0.57703
														3130.9	0.21935	0.33529	0.39529		3130.9	0.39529	0.2179	0.39769	0.57691
														3131	0.22169	0.33476	0.39603		3131	0.39603	0.2165	0.39788	0.57698
														3131.1	0.21616	0.33433	0.39678		3131.1	0.39678	0.21535	0.39813	0.5772
														3131.2	0.20365	0.3341	0.39753		3131.2	0.39753	0.21456	0.39842	0.57746
														3131.3	0.18739	0.33409	0.39823		3131.3	0.39823	0.21417	0.39871	0.57767
														3131.4	0.17154	0.33427	0.39883		3131.4	0.39883	0.21414	0.39887	0.57779
														3131.5	0.15972	0.3346	0.39931		3131.5	0.39931	0.21442	0.39884	0.57786
														3131.6	0.15408	0.33501	0.39969		3131.6	0.39969	0.21501	0.39869	0.57797
														3131.7	0.1551	0.33545	0.39996		3131.7	0.39996	0.21587	0.39851	0.5782
														3131.8	0.16189	0.33592	0.40012		3131.8	0.40012	0.21694	0.39839	0.57856
														3131.9	0.17261	0.33645	0.40019		3131.9	0.40019	0.21805	0.39833	0.57899
														3132	0.18486	0.33701	0.40021		3132	0.40021	0.21903	0.39829	0.57941
														3132.1	0.19601	0.33754	0.40025		3132.1	0.40025	0.2197	0.39824	0.57974
														3132.2	0.20378	0.33795	0.40032		3132.2	0.40032	0.21996	0.39822	0.57996
														3132.3	0.20712	0.33821	0.4004		3132.3	0.4004	0.21987	0.39832	0.58012
														3132.4	0.20646	0.33839	0.40043		3132.4	0.40043	0.2196	0.39857	0.58038
														3132.5	0.2032	0.33859	0.40034		3132.5	0.40034	0.21939	0.3989	0.58091
														3132.6	0.19867	0.33888	0.40007		3132.6	0.40007	0.21944	0.39919	0.58178
														3132.7	0.19349	0.33924	0.39961		3132.7	0.39961	0.21987	0.39931	0.58288
														3132.8	0.18781	0.33957	0.39905		3132.8	0.39905	0.22073	0.39921	0.58398
														3132.9	0.18209	0.3398	0.39853		3132.9	0.39853	0.22202	0.39889	0.58478
														3133	0.1774	0.33994	0.39825		3133	0.39825	0.22372	0.39837	0.58512
														3133.1	0.17505	0.34007	0.39833		3133.1	0.39833	0.2257	0.39767	0.58502
														3133.2	0.17584	0.34026	0.39874		3133.2	0.39874	0.22776	0.39682	0.58462
														3133.3	0.17971	0.34049	0.39936		3133.3	0.39936	0.22965	0.39594	0.58415
														3133.4	0.18595	0.34067	0.39999		3133.4	0.39999	0.23119	0.39527	0.58377
														3133.5	0.1936	0.34074	0.40054		3133.5	0.40054	0.23228	0.395	0.58358
														3133.6	0.20128	0.3407	0.40102		3133.6	0.40102	0.23293	0.39521	0.58366
														3133.7	0.20689	0.34054	0.40152		3133.7	0.40152	0.2332	0.3958	0.58401
														3133.8	0.20793	0.34027	0.40212		3133.8	0.40212	0.23322	0.39653	0.5846
														3133.9	0.20319	0.33985	0.40277		3133.9	0.40277	0.23311	0.39716	0.5853
														3134	0.1944	0.33928	0.40337		3134	0.40337	0.23303	0.39759	0.58602
														3134.1	0.1859	0.33865	0.40377		3134.1	0.40377	0.23317	0.39781	0.58668
														3134.2	0.18188	0.33804	0.40391		3134.2	0.40391	0.23368	0.39794	0.58726
														3134.3	0.18347	0.33749	0.40383		3134.3	0.40383	0.23463	0.3981	0.58771
														3134.4	0.18831	0.33696	0.40372		3134.4	0.40372	0.23599	0.39839	0.58794
														3134.5	0.19277	0.33644	0.40377		3134.5	0.40377	0.23759	0.39887	0.58784
														3134.6	0.19462	0.33594	0.40413		3134.6	0.40413	0.2392	0.3995	0.5874
														3134.7	0.19428	0.33554	0.40477		3134.7	0.40477	0.24061	0.40017	0.5867
														3134.8	0.19432	0.33529	0.40553		3134.8	0.40553	0.24168	0.40079	0.5859
														3134.9	0.19767	0.33518	0.4062		3134.9	0.4062	0.24234	0.40132	0.58514
														3135	0.20527	0.33508	0.40656		3135	0.40656	0.24255	0.40183	0.58449
														3135.1	0.21451	0.33489	0.40653		3135.1	0.40653	0.24229	0.40242	0.584
														3135.2	0.2203	0.33451	0.40613		3135.2	0.40613	0.24159	0.40313	0.58366
														3135.3	0.21853	0.334	0.40544		3135.3	0.40544	0.2406	0.40396	0.58347
														3135.4	0.20919	0.33347	0.40455		3135.4	0.40455	0.23962	0.40489	0.58342
														3135.5	0.1963	0.33301	0.40353		3135.5	0.40353	0.23896	0.40583	0.58353
														3135.6	0.18483	0.33266	0.40244		3135.6	0.40244	0.23879	0.40673	0.58374
														3135.7	0.17737	0.33241	0.40132		3135.7	0.40132	0.23908	0.40751	0.58396
														3135.8	0.17317	0.33223	0.40021		3135.8	0.40021	0.23965	0.40811	0.58406
														3135.9	0.17007	0.33216	0.39913		3135.9	0.39913	0.24023	0.40854	0.58397
														3136	0.16716	0.3322	0.39814		3136	0.39814	0.24065	0.40885	0.58362
														3136.1	0.1659	0.33236	0.39732		3136.1	0.39732	0.24085	0.40909	0.58302
														3136.2	0.16873	0.33263	0.39671		3136.2	0.39671	0.24084	0.4093	0.58218
														3136.3	0.17659	0.33301	0.39633		3136.3	0.39633	0.2406	0.40949	0.5812
														3136.4	0.18748	0.33348	0.39614		3136.4	0.39614	0.24011	0.40966	0.58021
														3136.5	0.19742	0.33404	0.39607		3136.5	0.39607	0.2394	0.40979	0.57934
														3136.6	0.20297	0.33468	0.39603		3136.6	0.39603	0.23855	0.40989	0.57869
														3136.7	0.20334	0.33539	0.39594		3136.7	0.39594	0.23771	0.40995	0.57825
														3136.8	0.20028	0.33616	0.39576		3136.8	0.39576	0.23702	0.40998	0.57797
														3136.9	0.19615	0.337	0.39556		3136.9	0.39556	0.23655	0.40997	0.57776
														3137	0.19207	0.33789	0.39546		3137	0.39546	0.23634	0.40994	0.57757
														3137.1	0.18765	0.33887	0.39556		3137.1	0.39556	0.23643	0.40992	0.57744
														3137.2	0.1822	0.33997	0.39584		3137.2	0.39584	0.23685	0.40994	0.57742
														3137.3	0.1762	0.34123	0.39625		3137.3	0.39625	0.23757	0.41009	0.57754
														3137.4	0.17212	0.34265	0.39673		3137.4	0.39673	0.23841	0.41042	0.57777
														3137.5	0.17393	0.34421	0.39732		3137.5	0.39732	0.23906	0.41094	0.57807
														3137.6	0.18497	0.34591	0.39806		3137.6	0.39806	0.23918	0.41152	0.57842
														3137.7	0.20517	0.34769	0.39893		3137.7	0.39893	0.23855	0.41206	0.5788
														3137.8	0.22946	0.34944	0.39988		3137.8	0.39988	0.23715	0.41245	0.57917
														3137.9	0.24943	0.35099	0.40082		3137.9	0.40082	0.2352	0.41267	0.57946
														3138	0.25784	0.35217	0.40167		3138	0.40167	0.233	0.41275	0.57962
														3138.1	0.25287	0.35291	0.40235		3138.1	0.40235	0.2309	0.41275	0.57967
														3138.2	0.2388	0.35328	0.40285		3138.2	0.40285	0.22922	0.41273	0.57969
														3138.3	0.22267	0.35344	0.40323		3138.3	0.40323	0.22814	0.41274	0.5797
														3138.4	0.21016	0.35353	0.4036		3138.4	0.4036	0.22769	0.41283	0.5797
														3138.5	0.2037	0.3536	0.40408		3138.5	0.40408	0.22775	0.41305	0.57969
														3138.6	0.20292	0.35362	0.40468		3138.6	0.40468	0.22815	0.41341	0.57967
														3138.7	0.2056	0.35353	0.40523		3138.7	0.40523	0.22873	0.41388	0.57968
														3138.8	0.20899	0.35327	0.40556		3138.8	0.40556	0.22938	0.41436	0.5798
														3138.9	0.21122	0.35289	0.40555		3138.9	0.40555	0.23	0.41471	0.58008
														3139	0.21227	0.35247	0.40527		3139	0.40527	0.23046	0.41482	0.58056
														3139.1	0.21326	0.35214	0.40487		3139.1	0.40487	0.2306	0.41465	0.58123
														3139.2	0.21486	0.35196	0.4045		3139.2	0.4045	0.2303	0.41421	0.58203
														3139.3	0.21668	0.35194	0.40425		3139.3	0.40425	0.22958	0.41351	0.58284
														3139.4	0.21797	0.35207	0.40418		3139.4	0.40418	0.22858	0.4125	0.58352
														3139.5	0.2183	0.3523	0.40433		3139.5	0.40433	0.22755	0.41114	0.58401
														3139.6	0.2173	0.35259	0.40474		3139.6	0.40474	0.22671	0.40946	0.58435
														3139.7	0.21412	0.35289	0.40539		3139.7	0.40539	0.22626	0.40758	0.58464
														3139.8	0.20788	0.35317	0.40622		3139.8	0.40622	0.22626	0.40566	0.58493
														3139.9	0.19893	0.35344	0.40718		3139.9	0.40718	0.22667	0.40386	0.58522
														3140	0.18947	0.35375	0.40827		3140	0.40827	0.22739	0.40225	0.58543
														3140.1	0.18253	0.35418	0.40947		3140.1	0.40947	0.22823	0.40086	0.58546
														3140.2	0.1801	0.35477	0.41075		3140.2	0.41075	0.22903	0.39973	0.58531
														3140.3	0.18232	0.35553	0.41206		3140.3	0.41206	0.22968	0.39896	0.58502
														3140.4	0.18857	0.35643	0.41332		3140.4	0.41332	0.2301	0.39863	0.58463
														3140.5	0.19862	0.35744	0.41451		3140.5	0.41451	0.23022	0.39872	0.58419
														3140.6	0.21217	0.35848	0.4156		3140.6	0.4156	0.2299	0.39909	0.58374
														3140.7	0.22711	0.35945	0.41654		3140.7	0.41654	0.22905	0.39951	0.58336
														3140.8	0.23923	0.36023	0.41726		3140.8	0.41726	0.22766	0.39979	0.58315
														3140.9	0.24445	0.36072	0.4177		3140.9	0.4177	0.22592	0.39979	0.58316
														3141	0.24163	0.36087	0.41782		3141	0.41782	0.2242	0.39946	0.58334
														3141.1	0.23327	0.36061	0.41762		3141.1	0.41762	0.22288	0.39884	0.5836
														3141.2	0.22344	0.35991	0.41719		3141.2	0.41719	0.22216	0.39797	0.58382
														3141.3	0.21513	0.35876	0.41661		3141.3	0.41661	0.22206	0.39697	0.58399
														3141.4	0.20931	0.35725	0.41603		3141.4	0.41603	0.22242	0.39599	0.58414
														3141.5	0.20584	0.35555	0.41551		3141.5	0.41551	0.22304	0.39516	0.58434
														3141.6	0.2049	0.35383	0.41506		3141.6	0.41506	0.22382	0.39456	0.58459
														3141.7	0.20713	0.35225	0.41464		3141.7	0.41464	0.22467	0.39417	0.58488
														3141.8	0.2123	0.35087	0.41424		3141.8	0.41424	0.22554	0.3939	0.5852
														3141.9	0.21843	0.34971	0.41383		3141.9	0.41383	0.22634	0.39357	0.5855
														3142	0.22277	0.34874	0.41343		3142	0.41343	0.22695	0.39309	0.58573
														3142.1	0.22401	0.34792	0.41304		3142.1	0.41304	0.22731	0.39248	0.58584
														3142.2	0.22334	0.34715	0.41263		3142.2	0.41263	0.22747	0.39193	0.58579
														3142.3	0.22304	0.34642	0.41223		3142.3	0.41223	0.22757	0.39165	0.58561
														3142.4	0.22388	0.34575	0.41186		3142.4	0.41186	0.2278	0.39176	0.58537
														3142.5	0.22414	0.34522	0.41153		3142.5	0.41153	0.22832	0.39222	0.58519
														3142.6	0.22103	0.34494	0.41123		3142.6	0.41123	0.22923	0.39288	0.58515
														3142.7	0.21324	0.34497	0.41092		3142.7	0.41092	0.23056	0.39357	0.58532
														3142.8	0.20213	0.34534	0.41055		3142.8	0.41055	0.23226	0.39423	0.58578
														3142.9	0.19096	0.34598	0.41013		3142.9	0.41013	0.23423	0.3949	0.58659
														3143	0.18331	0.34677	0.40967		3143	0.40967	0.23627	0.39566	0.58777
														3143.1	0.18168	0.34759	0.40917		3143.1	0.40917	0.2381	0.3965	0.58921
														3143.2	0.18686	0.3483	0.40868		3143.2	0.40868	0.23945	0.39736	0.59074
														3143.3	0.19769	0.34884	0.4083		3143.3	0.4083	0.24017	0.39814	0.59219
														3143.4	0.2114	0.3492	0.40815		3143.4	0.40815	0.24024	0.39877	0.59353
														3143.5	0.22457	0.34941	0.40827		3143.5	0.40827	0.23976	0.39926	0.59479
														3143.6	0.23439	0.34947	0.40859		3143.6	0.40859	0.23888	0.39964	0.59606
														3143.7	0.23934	0.34936	0.40897		3143.7	0.40897	0.23773	0.39997	0.5974
														3143.8	0.23897	0.34905	0.40933		3143.8	0.40933	0.23643	0.40029	0.59882
														3143.9	0.23328	0.34852	0.40968		3143.9	0.40968	0.2351	0.40065	0.60031
														3144	0.22258	0.34788	0.41012		3144	0.41012	0.2339	0.40109	0.6018
														3144.1	0.20812	0.34728	0.4107		3144.1	0.4107	0.23297	0.40164	0.60312
														3144.2	0.19259	0.34684	0.41136		3144.2	0.41136	0.23239	0.40232	0.60413
														3144.3	0.17972	0.34654	0.41204		3144.3	0.41204	0.23212	0.40311	0.60477
														3144.4	0.17286	0.34625	0.41275		3144.4	0.41275	0.23203	0.40396	0.60514
														3144.5	0.17352	0.34579	0.41354		3144.5	0.41354	0.23196	0.4048	0.60549
														3144.6	0.18066	0.345	0.41446		3144.6	0.41446	0.23174	0.40556	0.60601
														3144.7	0.19131	0.34386	0.41554		3144.7	0.41554	0.23126	0.40617	0.60674
														3144.8	0.20209	0.34244	0.41672		3144.8	0.41672	0.23043	0.40658	0.60754
														3144.9	0.21068	0.34088	0.41794		3144.9	0.41794	0.22926	0.40683	0.60818
														3145	0.21631	0.33936	0.41908		3145	0.41908	0.22785	0.40703	0.60858
														3145.1	0.21906	0.33804	0.42002		3145.1	0.42002	0.2264	0.40736	0.60874
														3145.2	0.21847	0.33701	0.42071		3145.2	0.42071	0.22514	0.40793	0.60878
														3145.3	0.21304	0.33632	0.42123		3145.3	0.42123	0.22426	0.40877	0.60876
														3145.4	0.20121	0.33591	0.42176		3145.4	0.42176	0.22392	0.40979	0.6087
														3145.5	0.18349	0.33573	0.42246		3145.5	0.42246	0.22409	0.41087	0.60854
														3145.6	0.16375	0.33575	0.42335		3145.6	0.42335	0.22465	0.4119	0.60831
														3145.7	0.14805	0.33593	0.42429		3145.7	0.42429	0.22537	0.41285	0.60808
														3145.8	0.14143	0.33629	0.42514		3145.8	0.42514	0.226	0.41368	0.60789
														3145.9	0.14529	0.33678	0.42584		3145.9	0.42584	0.22636	0.41439	0.60776
														3146	0.15727	0.33738	0.42645		3146	0.42645	0.22631	0.41496	0.60766
														3146.1	0.17326	0.33799	0.42709		3146.1	0.42709	0.22578	0.41539	0.60755
														3146.2	0.18945	0.33854	0.42785		3146.2	0.42785	0.22475	0.4157	0.60737
														3146.3	0.20326	0.33898	0.42878		3146.3	0.42878	0.22325	0.41594	0.60705
														3146.4	0.21332	0.33927	0.42995		3146.4	0.42995	0.22144	0.41611	0.60652
														3146.5	0.21894	0.33944	0.43141		3146.5	0.43141	0.21956	0.41616	0.60585
														3146.6	0.21957	0.33955	0.43317		3146.6	0.43317	0.2179	0.41602	0.6052
														3146.7	0.21455	0.33976	0.43511		3146.7	0.43511	0.21666	0.41559	0.60481
														3146.8	0.2039	0.34023	0.43703		3146.8	0.43703	0.21589	0.41483	0.60482
														3146.9	0.1893	0.34102	0.43867		3146.9	0.43867	0.2155	0.41375	0.60523
														3147	0.17412	0.34213	0.43989		3147	0.43989	0.21533	0.41243	0.60586
														3147.1	0.16182	0.34343	0.44066		3147.1	0.44066	0.21525	0.41104	0.60649
														3147.2	0.15439	0.34481	0.44105		3147.2	0.44105	0.21516	0.40974	0.60697
														3147.3	0.15232	0.3462	0.44111		3147.3	0.44111	0.21498	0.40866	0.6073
														3147.4	0.15541	0.34752	0.44085		3147.4	0.44085	0.2146	0.40784	0.60757
														3147.5	0.16295	0.34873	0.44027		3147.5	0.44027	0.21394	0.40722	0.60782
														3147.6	0.17296	0.34978	0.43936		3147.6	0.43936	0.213	0.40668	0.608
														3147.7	0.18219	0.3506	0.43816		3147.7	0.43816	0.21191	0.4061	0.60795
														3147.8	0.18752	0.35118	0.43678		3147.8	0.43678	0.2109	0.40546	0.60756
														3147.9	0.18754	0.35159	0.4354		3147.9	0.4354	0.21016	0.4048	0.6069
														3148	0.18289	0.35195	0.43425		3148	0.43425	0.20978	0.40428	0.60616
														3148.1	0.17544	0.35244	0.43347		3148.1	0.43347	0.20975	0.40408	0.60565
														3148.2	0.16735	0.35321	0.43305		3148.2	0.43305	0.21	0.40429	0.60562
														3148.3	0.16047	0.35429	0.43286		3148.3	0.43286	0.21052	0.40483	0.60613
														3148.4	0.15627	0.35562	0.43273		3148.4	0.43273	0.21125	0.40553	0.60707
														3148.5	0.15583	0.35704	0.43253		3148.5	0.43253	0.21212	0.4062	0.60819
														3148.6	0.15969	0.35838	0.43226		3148.6	0.43226	0.21289	0.40675	0.60926
														3148.7	0.16774	0.35952	0.43196		3148.7	0.43196	0.21326	0.40723	0.61011
														3148.8	0.17912	0.36041	0.4317		3148.8	0.4317	0.21299	0.40772	0.61072
														3148.9	0.19239	0.36104	0.43152		3148.9	0.43152	0.2121	0.40821	0.61116
														3149	0.20578	0.36141	0.43143		3149	0.43143	0.21081	0.40861	0.61152
														3149.1	0.21738	0.36152	0.43141		3149.1	0.43141	0.20953	0.40877	0.61187
														3149.2	0.22542	0.36138	0.43141		3149.2	0.43141	0.20857	0.40865	0.61225
														3149.3	0.22892	0.36106	0.43141		3149.3	0.43141	0.20808	0.40834	0.61265
														3149.4	0.22808	0.36065	0.43133		3149.4	0.43133	0.20809	0.40802	0.61307
														3149.5	0.22384	0.36031	0.43108		3149.5	0.43108	0.20854	0.40781	0.61347
														3149.6	0.2171	0.36012	0.4306		3149.6	0.4306	0.20938	0.40775	0.61378
														3149.7	0.20861	0.36013	0.42988		3149.7	0.42988	0.21054	0.40783	0.61389
														3149.8	0.19974	0.36023	0.42898		3149.8	0.42898	0.21187	0.40803	0.6137
														3149.9	0.19253	0.36027	0.42803		3149.9	0.42803	0.21316	0.4084	0.61321
														3150	0.1887	0.36015	0.42717		3150	0.42717	0.21413	0.40897	0.6125
														3150.1	0.18854	0.35983	0.42655		3150.1	0.42655	0.21459	0.40972	0.61179
														3150.2	0.19112	0.35936	0.42624		3150.2	0.42624	0.21443	0.41052	0.61131
														3150.3	0.19539	0.35884	0.42619		3150.3	0.42619	0.21372	0.41125	0.61124
														3150.4	0.20072	0.35829	0.42625		3150.4	0.42625	0.21265	0.4118	0.61161
														3150.5	0.2065	0.35771	0.42622		3150.5	0.42622	0.21147	0.41219	0.61223
														3150.6	0.21164	0.35714	0.42591		3150.6	0.42591	0.21045	0.41253	0.61288
														3150.7	0.21474	0.35665	0.42528		3150.7	0.42528	0.20977	0.41294	0.61329
														3150.8	0.21437	0.3564	0.42439		3150.8	0.42439	0.20953	0.41348	0.6133
														3150.9	0.20942	0.35646	0.42337		3150.9	0.42337	0.20978	0.41416	0.61287
														3151	0.19972	0.35681	0.42241		3151	0.42241	0.21048	0.41494	0.61203
														3151.1	0.18722	0.35734	0.4216		3151.1	0.4216	0.21157	0.41576	0.61089
														3151.2	0.17625	0.35791	0.42096		3151.2	0.42096	0.21293	0.41659	0.60964
														3151.3	0.17177	0.35847	0.42038		3151.3	0.42038	0.21443	0.41737	0.60844
														3151.4	0.17628	0.35903	0.41977		3151.4	0.41977	0.21586	0.41809	0.60741
														3151.5	0.1881	0.35966	0.41909		3151.5	0.41909	0.21706	0.41877	0.60663
														3151.6	0.20262	0.36039	0.41843		3151.6	0.41843	0.21788	0.41947	0.60609
														3151.7	0.2153	0.36126	0.41795		3151.7	0.41795	0.21828	0.42023	0.60577
														3151.8	0.22382	0.36224	0.41778		3151.8	0.41778	0.21835	0.42108	0.60557
														3151.9	0.22773	0.36328	0.41801		3151.9	0.41801	0.21826	0.42194	0.60541
														3152	0.22688	0.36428	0.4186		3152	0.4186	0.21818	0.42269	0.60524
														3152.1	0.2206	0.36516	0.41951		3152.1	0.41951	0.21827	0.42316	0.60509
														3152.2	0.20859	0.36582	0.42067		3152.2	0.42067	0.21865	0.42329	0.605
														3152.3	0.19212	0.36624	0.42204		3152.3	0.42204	0.21939	0.42308	0.60498
														3152.4	0.17452	0.36645	0.42359		3152.4	0.42359	0.22049	0.42266	0.60495
														3152.5	0.16031	0.36653	0.42528		3152.5	0.42528	0.22181	0.42221	0.60479
														3152.6	0.15344	0.36656	0.42704		3152.6	0.42704	0.22315	0.42192	0.60444
														3152.7	0.15531	0.3666	0.42878		3152.7	0.42878	0.22425	0.42192	0.60391
														3152.8	0.16368	0.3667	0.43045		3152.8	0.43045	0.22493	0.42222	0.60325
														3152.9	0.17392	0.36683	0.43198		3152.9	0.43198	0.22511	0.42277	0.60251
														3153	0.1821	0.36695	0.43326		3153	0.43326	0.22481	0.42341	0.60171
														3153.1	0.18751	0.367	0.43417		3153.1	0.43417	0.22405	0.424	0.6009
														3153.2	0.19207	0.36697	0.4346		3153.2	0.4346	0.22296	0.42444	0.60013
														3153.3	0.19755	0.3669	0.43452		3153.3	0.43452	0.22172	0.42469	0.59945
														3153.4	0.20346	0.36682	0.43404		3153.4	0.43404	0.22058	0.4248	0.59886
														3153.5	0.20778	0.36674	0.43334		3153.5	0.43334	0.21977	0.42484	0.5983
														3153.6	0.20892	0.36668	0.43262		3153.6	0.43262	0.21944	0.42491	0.59771
														3153.7	0.20669	0.36666	0.43199		3153.7	0.43199	0.21961	0.42504	0.5971
														3153.8	0.2015	0.36673	0.43144		3153.8	0.43144	0.22019	0.42515	0.59648
														3153.9	0.19363	0.36693	0.43089		3153.9	0.43089	0.22098	0.42512	0.59592
														3154	0.18379	0.36725	0.43027		3154	0.43027	0.22172	0.42488	0.59555
														3154.1	0.17397	0.36763	0.42952		3154.1	0.42952	0.22207	0.42444	0.59551
														3154.2	0.16714	0.36796	0.42863		3154.2	0.42863	0.2218	0.42393	0.59595
														3154.3	0.16568	0.36813	0.42757		3154.3	0.42757	0.22088	0.4235	0.59688
														3154.4	0.1699	0.36814	0.42635		3154.4	0.42635	0.2195	0.42328	0.59818
														3154.5	0.17779	0.36809	0.42495		3154.5	0.42495	0.21797	0.4233	0.59965
														3154.6	0.18604	0.36809	0.42339		3154.6	0.42339	0.21652	0.42357	0.60107
														3154.7	0.19174	0.36815	0.42172		3154.7	0.42172	0.21531	0.42403	0.60229
														3154.8	0.19383	0.36819	0.41999		3154.8	0.41999	0.21436	0.42462	0.6033
														3154.9	0.1931	0.36804	0.4183		3154.9	0.4183	0.21371	0.42527	0.60414
														3155	0.19064	0.36759	0.41675		3155	0.41675	0.21341	0.42591	0.60488
														3155.1	0.18628	0.36686	0.41547		3155.1	0.41547	0.21348	0.42645	0.60562
														3155.2	0.17913	0.366	0.41458		3155.2	0.41458	0.21389	0.42679	0.60639
														3155.3	0.16973	0.36518	0.41413		3155.3	0.41413	0.21455	0.42694	0.60718
														3155.4	0.16103	0.36458	0.41403		3155.4	0.41403	0.21538	0.42702	0.60796
														3155.5	0.15654	0.36435	0.41411		3155.5	0.41411	0.21629	0.42724	0.60866
														3155.6	0.15771	0.3646	0.41414		3155.6	0.41414	0.21711	0.42778	0.60918
														3155.7	0.16326	0.36537	0.41395		3155.7	0.41395	0.21766	0.42866	0.60945
														3155.8	0.17113	0.3666	0.41356		3155.8	0.41356	0.21772	0.42981	0.60943
														3155.9	0.18032	0.36816	0.4131		3155.9	0.4131	0.21724	0.43108	0.60912
														3156	0.19053	0.36982	0.41277		3156	0.41277	0.21636	0.43231	0.60856
														3156.1	0.20049	0.3714	0.41269		3156.1	0.41269	0.21536	0.43338	0.60784
														3156.2	0.20751	0.37279	0.41291		3156.2	0.41291	0.21451	0.4342	0.60707
														3156.3	0.20907	0.37398	0.4134		3156.3	0.4134	0.214	0.4347	0.60638
														3156.4	0.20486	0.37502	0.4141		3156.4	0.4141	0.21387	0.43486	0.60587
														3156.5	0.19716	0.37598	0.41492		3156.5	0.41492	0.21408	0.43472	0.60551
														3156.6	0.1894	0.3769	0.41576		3156.6	0.41576	0.21456	0.43435	0.60521
														3156.7	0.18434	0.37783	0.41655		3156.7	0.41655	0.21525	0.43392	0.60481
														3156.8	0.18287	0.37877	0.4172		3156.8	0.4172	0.21611	0.43356	0.60422
														3156.9	0.18416	0.37969	0.41772		3156.9	0.41772	0.2171	0.43336	0.60344
														3157	0.18669	0.38052	0.41816		3157	0.41816	0.21811	0.43332	0.60257
														3157.1	0.18954	0.38117	0.41857		3157.1	0.41857	0.21905	0.43335	0.60175
														3157.2	0.19295	0.38154	0.41897		3157.2	0.41897	0.21988	0.43333	0.6011
														3157.3	0.19786	0.38156	0.41935		3157.3	0.41935	0.22061	0.43313	0.60073
														3157.4	0.20464	0.38116	0.41976		3157.4	0.41976	0.22126	0.43269	0.60073
														3157.5	0.21247	0.38039	0.42028		3157.5	0.42028	0.22185	0.432	0.60114
														3157.6	0.21965	0.37934	0.42096		3157.6	0.42096	0.22241	0.43111	0.60191
														3157.7	0.22452	0.37815	0.4218		3157.7	0.4218	0.22302	0.43008	0.60294
														3157.8	0.22588	0.37694	0.42272		3157.8	0.42272	0.22382	0.42905	0.60409
														3157.9	0.223	0.37582	0.4236		3157.9	0.4236	0.22491	0.42815	0.60523
														3158	0.21586	0.37486	0.42435		3158	0.42435	0.22623	0.42747	0.60629
														3158.1	0.20609	0.37418	0.42488		3158.1	0.42488	0.2276	0.42708	0.60727
														3158.2	0.19728	0.37386	0.42518		3158.2	0.42518	0.2288	0.42696	0.60818
														3158.3	0.19359	0.37392	0.42526		3158.3	0.42526	0.22965	0.42707	0.60902
														3158.4	0.19717	0.37432	0.42526		3158.4	0.42526	0.23008	0.42741	0.60976
														3158.5	0.2067	0.37496	0.4253		3158.5	0.4253	0.23002	0.42794	0.61042
														3158.6	0.21812	0.3757	0.42549		3158.6	0.42549	0.22941	0.42861	0.61106
														3158.7	0.22698	0.37642	0.42582		3158.7	0.42582	0.22826	0.42935	0.6118
														3158.8	0.23075	0.37698	0.42622		3158.8	0.42622	0.22669	0.43012	0.61274
														3158.9	0.22967	0.37731	0.42657		3158.9	0.42657	0.22506	0.43091	0.61394
														3159	0.22558	0.3774	0.42684		3159	0.42684	0.22381	0.43177	0.61535
														3159.1	0.22005	0.37735	0.42702		3159.1	0.42702	0.22335	0.43268	0.61686
														3159.2	0.21305	0.37724	0.42713		3159.2	0.42713	0.2239	0.43357	0.61834
														3159.3	0.20346	0.37714	0.42715		3159.3	0.42715	0.22536	0.43428	0.61973
														3159.4	0.19045	0.37701	0.427		3159.4	0.427	0.22737	0.43471	0.62106
														3159.5	0.17473	0.37679	0.42659		3159.5	0.42659	0.22949	0.43481	0.62237
														3159.6	0.15903	0.37642	0.4259		3159.6	0.4259	0.23132	0.43465	0.62367
														3159.7	0.14754	0.37588	0.42495		3159.7	0.42495	0.23268	0.43431	0.62491
														3159.8	0.14431	0.37521	0.42385		3159.8	0.42385	0.23357	0.43383	0.62601
														3159.9	0.15125	0.37447	0.42273		3159.9	0.42273	0.23409	0.43316	0.62694
														3160	0.16711	0.37371	0.42174		3160	0.42174	0.23435	0.43218	0.62772
														3160.1	0.18806	0.37292	0.42102		3160.1	0.42102	0.23446	0.43087	0.6284
														3160.2	0.20917	0.37204	0.42066		3160.2	0.42066	0.2345	0.42929	0.62899
														3160.3	0.22556	0.37096	0.42064		3160.3	0.42064	0.23467	0.42767	0.62946
														3160.4	0.23334	0.36958	0.42083		3160.4	0.42083	0.23516	0.42622	0.62975
														3160.5	0.23085	0.36792	0.42115		3160.5	0.42115	0.23613	0.42507	0.62979
														3160.6	0.22001	0.36605	0.42163		3160.6	0.42163	0.23758	0.42418	0.62959
														3160.7	0.20592	0.36409	0.42234		3160.7	0.42234	0.23942	0.42347	0.62923
														3160.8	0.19418	0.36209	0.42338		3160.8	0.42338	0.24148	0.42286	0.62878
														3160.9	0.18776	0.3601	0.42472		3160.9	0.42472	0.24362	0.42236	0.62828
														3161	0.18628	0.35813	0.42627		3161	0.42627	0.24572	0.42195	0.62771
														3161.1	0.18803	0.35622	0.42784		3161.1	0.42784	0.24763	0.42158	0.62703
														3161.2	0.19217	0.35439	0.4293		3161.2	0.4293	0.24921	0.42119	0.62622
														3161.3	0.19853	0.35265	0.43053		3161.3	0.43053	0.25029	0.42074	0.62529
														3161.4	0.20597	0.35101	0.43144		3161.4	0.43144	0.25073	0.42027	0.62429
														3161.5	0.21182	0.34951	0.43199		3161.5	0.43199	0.25049	0.41985	0.62328
														3161.6	0.21344	0.34822	0.43222		3161.6	0.43222	0.24969	0.41961	0.62227
														3161.7	0.21034	0.34726	0.43222		3161.7	0.43222	0.24864	0.41962	0.62127
														3161.8	0.20459	0.34667	0.43204		3161.8	0.43204	0.24776	0.4199	0.62028
														3161.9	0.19929	0.34642	0.43173		3161.9	0.43173	0.24739	0.42033	0.61927
														3162	0.19644	0.34645	0.43136		3162	0.43136	0.24763	0.42073	0.61825
														3162.1	0.19558	0.34675	0.43107		3162.1	0.43107	0.2484	0.42088	0.61722
														3162.2	0.19451	0.34732	0.43101		3162.2	0.43101	0.24943	0.4207	0.61626
														3162.3	0.19131	0.34814	0.43122		3162.3	0.43122	0.25046	0.4202	0.6155
														3162.4	0.18595	0.34917	0.4316		3162.4	0.4316	0.25124	0.41952	0.61504
														3162.5	0.18018	0.35034	0.432		3162.5	0.432	0.25159	0.41884	0.61498
														3162.6	0.17572	0.3516	0.4323		3162.6	0.4323	0.2514	0.41833	0.6153
														3162.7	0.17294	0.35293	0.43243		3162.7	0.43243	0.25067	0.41808	0.61594
														3162.8	0.17098	0.35434	0.43239		3162.8	0.43239	0.24946	0.41807	0.61678
														3162.9	0.16918	0.35579	0.43221		3162.9	0.43221	0.24795	0.41819	0.61777
														3163	0.16824	0.35718	0.43191		3163	0.43191	0.24635	0.41837	0.61896
														3163.1	0.16979	0.35837	0.43153		3163.1	0.43153	0.24482	0.41861	0.62047
														3163.2	0.17481	0.35936	0.43108		3163.2	0.43108	0.2435	0.41906	0.62233
														3163.3	0.18212	0.3602	0.43054		3163.3	0.43054	0.24247	0.41986	0.62445
														3163.4	0.18881	0.36104	0.42984		3163.4	0.42984	0.24181	0.42102	0.62664
														3163.5	0.19243	0.36194	0.42894		3163.5	0.42894	0.24152	0.42239	0.6287
														3163.6	0.1929	0.36288	0.42786		3163.6	0.42786	0.24155	0.42372	0.63054
														3163.7	0.19251	0.36381	0.42671		3163.7	0.42671	0.24178	0.42484	0.63212
														3163.8	0.19417	0.36474	0.42564		3163.8	0.42564	0.24201	0.4257	0.63336
														3163.9	0.19977	0.36567	0.42473		3163.9	0.42473	0.24197	0.42637	0.63417
														3164	0.20958	0.36663	0.42405		3164	0.42405	0.24147	0.42697	0.63454
														3164.1	0.22226	0.36756	0.42359		3164.1	0.42359	0.24038	0.42759	0.63457
														3164.2	0.23489	0.36835	0.42332		3164.2	0.42332	0.23877	0.42827	0.63451
														3164.3	0.24371	0.36898	0.42316		3164.3	0.42316	0.23679	0.42898	0.63462
														3164.4	0.24578	0.36949	0.42302		3164.4	0.42302	0.2346	0.42965	0.63505
														3164.5	0.24064	0.36999	0.42286		3164.5	0.42286	0.23238	0.43025	0.63581
														3164.6	0.23025	0.37059	0.4227		3164.6	0.4227	0.23032	0.43074	0.63676
														3164.7	0.21748	0.37135	0.42262		3164.7	0.42262	0.22864	0.43116	0.63775
														3164.8	0.20463	0.37221	0.42271		3164.8	0.42271	0.22753	0.43154	0.63864
														3164.9	0.19327	0.37306	0.42304		3164.9	0.42304	0.22705	0.43188	0.63938
														3165	0.18485	0.37381	0.42357		3165	0.42357	0.2271	0.43218	0.63994
														3165.1	0.18089	0.37441	0.42426		3165.1	0.42426	0.22747	0.43238	0.6403
														3165.2	0.18256	0.3749	0.42511		3165.2	0.42511	0.2279	0.43246	0.64046
														3165.3	0.19007	0.3753	0.42615		3165.3	0.42615	0.22817	0.43238	0.64045
														3165.4	0.20237	0.3756	0.42736		3165.4	0.42736	0.22809	0.4322	0.64032
														3165.5	0.21718	0.37577	0.42867		3165.5	0.42867	0.22757	0.432	0.64016
														3165.6	0.23117	0.37578	0.42994		3165.6	0.42994	0.22657	0.4319	0.64009
														3165.7	0.24068	0.37561	0.43101		3165.7	0.43101	0.22512	0.43197	0.64024
														3165.8	0.24309	0.37531	0.43178		3165.8	0.43178	0.22335	0.43224	0.64074
														3165.9	0.23826	0.37491	0.4323		3165.9	0.4323	0.22147	0.43271	0.64163
														3166	0.22874	0.37444	0.4327		3166	0.4327	0.21975	0.43329	0.64279
														3166.1	0.21801	0.37393	0.43319		3166.1	0.43319	0.21845	0.43392	0.64399
														3166.2	0.20817	0.37341	0.43389		3166.2	0.43389	0.21774	0.43452	0.64495
														3166.3	0.19908	0.37289	0.43482		3166.3	0.43482	0.21769	0.43505	0.64548
														3166.4	0.18997	0.37237	0.4359		3166.4	0.4359	0.21825	0.43546	0.64561
														3166.5	0.18163	0.3719	0.437		3166.5	0.437	0.21926	0.43573	0.64552
														3166.6	0.1768	0.37156	0.438		3166.6	0.438	0.22044	0.43585	0.6455
														3166.7	0.17838	0.37138	0.43878		3166.7	0.43878	0.22148	0.43589	0.64568
														3166.8	0.18735	0.37132	0.43925		3166.8	0.43925	0.22209	0.43602	0.64602
														3166.9	0.20203	0.3713	0.43939		3166.9	0.43939	0.22214	0.43635	0.64637
														3167	0.21885	0.37123	0.43931		3167	0.43931	0.22165	0.43689	0.64655
														3167.1	0.23373	0.37112	0.43912		3167.1	0.43912	0.22079	0.43747	0.64647
														3167.2	0.24352	0.37107	0.43897		3167.2	0.43897	0.21979	0.43791	0.64614
														3167.3	0.24723	0.3712	0.43899		3167.3	0.43899	0.21891	0.43813	0.64568
														3167.4	0.24606	0.37152	0.43924		3167.4	0.43924	0.21836	0.43816	0.64519
														3167.5	0.24198	0.37193	0.43968		3167.5	0.43968	0.21828	0.43809	0.64476
														3167.6	0.23596	0.37226	0.44019		3167.6	0.44019	0.21874	0.43802	0.64441
														3167.7	0.22769	0.37236	0.44062		3167.7	0.44062	0.21969	0.43796	0.64415
														3167.8	0.21704	0.37222	0.44083		3167.8	0.44083	0.22099	0.43787	0.64395
														3167.9	0.20543	0.37194	0.44077		3167.9	0.44077	0.2224	0.43774	0.64379
														3168	0.19535	0.37162	0.4405		3168	0.4405	0.22368	0.43758	0.64361
														3168.1	0.18866	0.37133	0.44023		3168.1	0.44023	0.22464	0.43742	0.64338
														3168.2	0.18576	0.37104	0.44022		3168.2	0.44022	0.22523	0.43723	0.64301
														3168.3	0.18635	0.37071	0.44068		3168.3	0.44068	0.22545	0.43691	0.64247
														3168.4	0.19043	0.37033	0.44163		3168.4	0.44163	0.22535	0.43638	0.64171
														3168.5	0.19787	0.36994	0.44293		3168.5	0.44293	0.22501	0.43566	0.6407
														3168.6	0.20727	0.3696	0.44436		3168.6	0.44436	0.22458	0.4348	0.6395
														3168.7	0.21613	0.36938	0.44576		3168.7	0.44576	0.22432	0.43392	0.63823
														3168.8	0.22223	0.3693	0.44707		3168.8	0.44707	0.22449	0.43302	0.63704
														3168.9	0.22489	0.36938	0.44827		3168.9	0.44827	0.22526	0.43209	0.63603
														3169	0.2248	0.3696	0.4493		3169	0.4493	0.22657	0.43111	0.63529
														3169.1	0.22301	0.36996	0.45012		3169.1	0.45012	0.22813	0.43012	0.63483
														3169.2	0.22019	0.37044	0.45075		3169.2	0.45075	0.22955	0.42927	0.63456
														3169.3	0.21676	0.37099	0.45129		3169.3	0.45129	0.23049	0.42864	0.6343
														3169.4	0.21347	0.37157	0.45188		3169.4	0.45188	0.23082	0.42827	0.63386
														3169.5	0.2116	0.37211	0.45259		3169.5	0.45259	0.23062	0.42809	0.63313
														3169.6	0.2122	0.37258	0.45339		3169.6	0.45339	0.23008	0.42806	0.63219
														3169.7	0.21472	0.373	0.45421		3169.7	0.45421	0.22942	0.42815	0.6312
														3169.8	0.21686	0.37336	0.45495		3169.8	0.45495	0.22877	0.4284	0.63029
														3169.9	0.21632	0.37363	0.45555		3169.9	0.45555	0.22815	0.42883	0.62951
														3170	0.2133	0.37368	0.45595		3170	0.45595	0.22757	0.42939	0.62884
														3170.1	0.21072	0.37343	0.45616		3170.1	0.45616	0.22704	0.42999	0.62829
														3170.2	0.21161	0.37287	0.45618		3170.2	0.45618	0.22664	0.43055	0.6279
														3170.3	0.21575	0.37209	0.4561		3170.3	0.4561	0.22649	0.43102	0.62776
														3170.4	0.21927	0.3713	0.45604		3170.4	0.45604	0.22668	0.43141	0.62793
														3170.5	0.21801	0.37065	0.45614		3170.5	0.45614	0.22725	0.43174	0.62842
														3170.6	0.21168	0.37022	0.45645		3170.6	0.45645	0.22814	0.43205	0.62921
														3170.7	0.20452	0.36994	0.45689		3170.7	0.45689	0.22922	0.43238	0.63027
														3170.8	0.20175	0.3697	0.4573		3170.8	0.4573	0.23035	0.43275	0.6315
														3170.9	0.20509	0.36944	0.45751		3170.9	0.45751	0.23134	0.43321	0.63282
														3171	0.21177	0.3692	0.45747		3171	0.45747	0.23201	0.43378	0.63418
														3171.1	0.21747	0.36911	0.45723		3171.1	0.45723	0.23218	0.43441	0.63554
														3171.2	0.22016	0.36927	0.45692		3171.2	0.45692	0.23175	0.43504	0.63684
														3171.3	0.22099	0.36964	0.45659		3171.3	0.45659	0.23081	0.43565	0.63798
														3171.4	0.22195	0.37005	0.45626		3171.4	0.45626	0.22959	0.43627	0.63881
														3171.5	0.22313	0.37023	0.45593		3171.5	0.45593	0.22837	0.43695	0.63926
														3171.6	0.22211	0.36998	0.45563		3171.6	0.45563	0.22736	0.43764	0.63932
														3171.7	0.21587	0.3692	0.45542		3171.7	0.45542	0.22658	0.43821	0.63911
														3171.8	0.20337	0.36801	0.4553		3171.8	0.4553	0.22595	0.43852	0.63878
														3171.9	0.18666	0.36661	0.45523		3171.9	0.45523	0.22537	0.43847	0.63849
														3172	0.17006	0.36526	0.45512		3172	0.45512	0.22481	0.43815	0.63831
														3172.1	0.15798	0.36414	0.45489		3172.1	0.45489	0.22426	0.43774	0.6382
														3172.2	0.15302	0.36333	0.45447		3172.2	0.45447	0.22364	0.43747	0.63803
														3172.3	0.15521	0.36279	0.45384		3172.3	0.45384	0.22285	0.43753	0.63769
														3172.4	0.16243	0.3625	0.45303		3172.4	0.45303	0.22174	0.43795	0.63716
														3172.5	0.17137	0.3625	0.45209		3172.5	0.45209	0.22021	0.43861	0.63651
														3172.6	0.17865	0.36285	0.45104		3172.6	0.45104	0.21831	0.43929	0.63587
														3172.7	0.18202	0.36356	0.44985		3172.7	0.44985	0.21617	0.43975	0.63535
														3172.8	0.18148	0.36453	0.44853		3172.8	0.44853	0.21397	0.4399	0.63502
														3172.9	0.17946	0.36553	0.44713		3172.9	0.44713	0.21188	0.43978	0.63486
														3173	0.17942	0.36626	0.44577		3173	0.44577	0.21009	0.43954	0.63484
														3173.1	0.18325	0.36652	0.44459		3173.1	0.44459	0.20876	0.43925	0.63497
														3173.2	0.18972	0.36632	0.44369		3173.2	0.44369	0.20792	0.43893	0.63521
														3173.3	0.19516	0.36584	0.44307		3173.3	0.44307	0.20748	0.43852	0.63548
														3173.4	0.19599	0.36529	0.44267		3173.4	0.44267	0.2072	0.43802	0.63564
														3173.5	0.19123	0.36481	0.44245		3173.5	0.44245	0.20694	0.43748	0.63555
														3173.6	0.18336	0.36447	0.44238		3173.6	0.44238	0.20662	0.43701	0.63511
														3173.7	0.17693	0.36421	0.44238		3173.7	0.44238	0.20629	0.43666	0.63432
														3173.8	0.17605	0.36396	0.4424		3173.8	0.4424	0.20596	0.43641	0.63331
														3173.9	0.18216	0.36365	0.44235		3173.9	0.44235	0.20562	0.43618	0.63226
														3174	0.19363	0.36325	0.44224		3174	0.44224	0.20523	0.43587	0.63135
														3174.1	0.20698	0.36285	0.44215		3174.1	0.44215	0.20483	0.43538	0.63071
														3174.2	0.21854	0.36252	0.44222		3174.2	0.44222	0.20452	0.43467	0.63042
														3174.3	0.22552	0.36234	0.44257		3174.3	0.44257	0.20441	0.43375	0.63051
														3174.4	0.2263	0.36232	0.44326		3174.4	0.44326	0.20457	0.43263	0.63099
														3174.5	0.22058	0.36243	0.44426		3174.5	0.44426	0.20504	0.43141	0.63185
														3174.6	0.20951	0.36266	0.44547		3174.6	0.44547	0.20581	0.43018	0.63296
														3174.7	0.19544	0.36299	0.44674		3174.7	0.44674	0.20686	0.42901	0.63412
														3174.8	0.18119	0.36337	0.44793		3174.8	0.44793	0.20813	0.42792	0.63502
														3174.9	0.16962	0.3637	0.44896		3174.9	0.44896	0.20952	0.42685	0.63539
														3175	0.16331	0.36392	0.44981		3175	0.44981	0.21089	0.42579	0.63508
														3175.1	0.16402	0.364	0.45053		3175.1	0.45053	0.21217	0.42481	0.63412
														3175.2	0.17192	0.36403	0.45118		3175.2	0.45118	0.21328	0.42408	0.63273
														3175.3	0.18518	0.36412	0.45177		3175.3	0.45177	0.21424	0.42375	0.63117
														3175.4	0.20036	0.36438	0.45227		3175.4	0.45227	0.21508	0.42383	0.62963
														3175.5	0.21364	0.3649	0.45265		3175.5	0.45265	0.21593	0.42418	0.62821
														3175.6	0.22188	0.36565	0.45295		3175.6	0.45295	0.21694	0.4246	0.62701
														3175.7	0.22345	0.36654	0.45325		3175.7	0.45325	0.21829	0.42499	0.62609
														3175.8	0.21868	0.3674	0.45362		3175.8	0.45362	0.22007	0.4254	0.62547
														3175.9	0.20969	0.36808	0.45405		3175.9	0.45405	0.2222	0.42588	0.62507
														3176	0.19962	0.36846	0.45447		3176	0.45447	0.22446	0.42644	0.62479
														3176.1	0.1914	0.36849	0.45482		3176.1	0.45482	0.2266	0.427	0.62451
														3176.2	0.18681	0.36822	0.45515		3176.2	0.45515	0.22838	0.4275	0.62421
														3176.3	0.18638	0.36779	0.45553		3176.3	0.45553	0.2296	0.42793	0.6239
														3176.4	0.18976	0.36736	0.45599		3176.4	0.45599	0.23008	0.4283	0.62357
														3176.5	0.19605	0.36704	0.45649		3176.5	0.45649	0.22977	0.42866	0.62322
														3176.6	0.20381	0.36684	0.45692		3176.6	0.45692	0.22876	0.42903	0.62285
														3176.7	0.21112	0.36667	0.45719		3176.7	0.45719	0.2274	0.42947	0.62247
														3176.8	0.21607	0.3664	0.4573		3176.8	0.4573	0.22609	0.43004	0.62208
														3176.9	0.2177	0.36596	0.45732		3176.9	0.45732	0.2252	0.43072	0.6217
														3177	0.21653	0.36541	0.45733		3177	0.45733	0.22488	0.43141	0.62132
														3177.1	0.21425	0.36487	0.45739		3177.1	0.45739	0.2251	0.43192	0.62096
														3177.2	0.21228	0.36449	0.4575		3177.2	0.4575	0.22572	0.43208	0.62064
														3177.3	0.21037	0.36437	0.4576		3177.3	0.4576	0.22656	0.43187	0.62039
														3177.4	0.20651	0.36452	0.45761		3177.4	0.45761	0.22743	0.43137	0.62027
														3177.5	0.19869	0.36493	0.45742		3177.5	0.45742	0.22809	0.43077	0.62035
														3177.6	0.18709	0.36557	0.45699		3177.6	0.45699	0.22832	0.43027	0.6207
														3177.7	0.17473	0.36641	0.45631		3177.7	0.45631	0.22804	0.42995	0.62135
														3177.8	0.16581	0.36743	0.45545		3177.8	0.45545	0.22732	0.42979	0.62219
														3177.9	0.16328	0.36856	0.45446		3177.9	0.45446	0.22635	0.42969	0.6231
														3178	0.16742	0.36971	0.45337		3178	0.45337	0.2253	0.42952	0.62393
														3178.1	0.17602	0.37078	0.45215		3178.1	0.45215	0.22428	0.42926	0.62459
														3178.2	0.18562	0.37171	0.45081		3178.2	0.45081	0.22328	0.42893	0.62502
														3178.3	0.19289	0.37245	0.44944		3178.3	0.44944	0.22228	0.42859	0.62513
														3178.4	0.19579	0.373	0.44818		3178.4	0.44818	0.22128	0.42828	0.62487
														3178.5	0.19416	0.37339	0.44723		3178.5	0.44723	0.22036	0.42802	0.62424
														3178.6	0.18959	0.37364	0.44668		3178.6	0.44668	0.21964	0.42785	0.62338
														3178.7	0.18437	0.37377	0.44655		3178.7	0.44655	0.21923	0.4278	0.62254
														3178.8	0.1802	0.37378	0.44677		3178.8	0.44677	0.21917	0.42788	0.622
														3178.9	0.17763	0.37367	0.44721		3178.9	0.44721	0.21939	0.42799	0.62193
														3179	0.17679	0.37346	0.44772		3179	0.44772	0.21971	0.42807	0.62238
														3179.1	0.17839	0.37317	0.44814		3179.1	0.44814	0.21991	0.42803	0.62326
														3179.2	0.1837	0.37284	0.44833		3179.2	0.44833	0.2198	0.42784	0.62441
														3179.3	0.19354	0.37252	0.44823		3179.3	0.44823	0.21928	0.42746	0.62567
														3179.4	0.20752	0.37231	0.44791		3179.4	0.44791	0.21838	0.42681	0.62688
														3179.5	0.22401	0.37226	0.44752		3179.5	0.44752	0.21727	0.42588	0.62793
														3179.6	0.24034	0.37238	0.44724		3179.6	0.44724	0.21617	0.4248	0.62881
														3179.7	0.25289	0.3726	0.44713		3179.7	0.44713	0.21532	0.4238	0.62957
														3179.8	0.25775	0.37275	0.44721		3179.8	0.44721	0.21484	0.42315	0.63031
														3179.9	0.25237	0.37265	0.44739		3179.9	0.44739	0.21471	0.42298	0.63109
														3180	0.2371	0.3722	0.44762		3180	0.44762	0.21487	0.42327	0.6319
														3180.1	0.21527	0.37139	0.44782		3180.1	0.44782	0.21523	0.42387	0.63262
														3180.2	0.1921	0.37034	0.44796		3180.2	0.44796	0.21568	0.4246	0.6331
														3180.3	0.17284	0.36914	0.44797		3180.3	0.44797	0.21613	0.42527	0.63329
														3180.4	0.1612	0.36791	0.44779		3180.4	0.44779	0.21642	0.42576	0.63328
														3180.5	0.15831	0.36675	0.44736		3180.5	0.44736	0.21643	0.4261	0.6333
														3180.6	0.16284	0.36575	0.44661		3180.6	0.44661	0.21609	0.42636	0.63353
														3180.7	0.17259	0.365	0.44553		3180.7	0.44553	0.21536	0.42669	0.63399
														3180.8	0.18592	0.36449	0.44415		3180.8	0.44415	0.21429	0.42715	0.63455
														3180.9	0.20166	0.36416	0.44257		3180.9	0.44257	0.21299	0.42774	0.63501
														3181	0.21771	0.3639	0.44093		3181	0.44093	0.21167	0.4284	0.63528
														3181.1	0.23026	0.36366	0.43942		3181.1	0.43942	0.21058	0.42907	0.63539
														3181.2	0.23533	0.36346	0.43818		3181.2	0.43818	0.21	0.42971	0.6354
														3181.3	0.23142	0.36337	0.43729		3181.3	0.43729	0.2101	0.43032	0.63541
														3181.4	0.22086	0.36346	0.43671		3181.4	0.43671	0.21089	0.43092	0.6355
														3181.5	0.20831	0.36369	0.43635		3181.5	0.43635	0.21221	0.43152	0.63575
														3181.6	0.1979	0.36398	0.43608		3181.6	0.43608	0.21381	0.43218	0.63624
														3181.7	0.19125	0.36422	0.43589		3181.7	0.43589	0.21543	0.43294	0.63698
														3181.8	0.18759	0.36426	0.43584		3181.8	0.43584	0.21685	0.43381	0.6379
														3181.9	0.18543	0.36398	0.43609		3181.9	0.43609	0.21788	0.43481	0.63885
														3182	0.18391	0.36329	0.43676		3182	0.43676	0.21843	0.43592	0.63968
														3182.1	0.18302	0.3622	0.43786		3182.1	0.43786	0.2185	0.43712	0.64027
														3182.2	0.18287	0.36081	0.43929		3182.2	0.43929	0.21821	0.43832	0.64057
														3182.3	0.18312	0.35934	0.44086		3182.3	0.44086	0.21773	0.43943	0.64065
														3182.4	0.18321	0.35801	0.44234		3182.4	0.44234	0.21729	0.44033	0.64065
														3182.5	0.18297	0.35699	0.44353		3182.5	0.44353	0.21713	0.44096	0.64076
														3182.6	0.18267	0.35629	0.44436		3182.6	0.44436	0.21748	0.44134	0.64105
														3182.7	0.18241	0.35585	0.44491		3182.7	0.44491	0.21845	0.44156	0.64149
														3182.8	0.18151	0.35561	0.4454		3182.8	0.4454	0.21996	0.44173	0.64194
														3182.9	0.17872	0.35555	0.44603		3182.9	0.44603	0.22175	0.44195	0.64224
														3183	0.17329	0.35566	0.44693		3183	0.44693	0.22348	0.44227	0.64232
														3183.1	0.16609	0.35593	0.448		3183.1	0.448	0.22488	0.44269	0.64221
														3183.2	0.15968	0.35629	0.4491		3183.2	0.4491	0.22581	0.44318	0.64197
														3183.3	0.15696	0.3567	0.45005		3183.3	0.45005	0.2263	0.4437	0.64173
														3183.4	0.15936	0.35711	0.45081		3183.4	0.45081	0.22647	0.44416	0.64161
														3183.5	0.1662	0.35753	0.45144		3183.5	0.45144	0.22643	0.44445	0.64166
														3183.6	0.17569	0.35792	0.45207		3183.6	0.45207	0.22631	0.44448	0.64186
														3183.7	0.18622	0.35824	0.45279		3183.7	0.45279	0.22617	0.44419	0.6421
														3183.8	0.1967	0.35842	0.45358		3183.8	0.45358	0.22606	0.44362	0.64229
														3183.9	0.20579	0.3585	0.45437		3183.9	0.45437	0.226	0.44286	0.64236
														3184	0.21162	0.35857	0.45506		3184	0.45506	0.22599	0.44205	0.6423
														3184.1	0.21275	0.35882	0.45563		3184.1	0.45563	0.22605	0.44123	0.64214
														3184.2	0.20928	0.35939	0.45614		3184.2	0.45614	0.22621	0.4404	0.64191
														3184.3	0.20304	0.36026	0.4567		3184.3	0.4567	0.2265	0.43954	0.6417
														3184.4	0.19642	0.36129	0.45741		3184.4	0.45741	0.22685	0.43862	0.64163
														3184.5	0.19094	0.36226	0.45826		3184.5	0.45826	0.22712	0.43767	0.64185
														3184.6	0.1866	0.36301	0.45919		3184.6	0.45919	0.22711	0.43676	0.64242
														3184.7	0.1827	0.3635	0.46006		3184.7	0.46006	0.22663	0.43598	0.6433
														3184.8	0.17918	0.3638	0.4607		3184.8	0.4607	0.22562	0.43542	0.64436
														3184.9	0.17745	0.36396	0.46099		3184.9	0.46099	0.22414	0.43518	0.64543
														3185	0.17953	0.36406	0.46086		3185	0.46086	0.22244	0.43531	0.64638
														3185.1	0.1861	0.36414	0.46037		3185.1	0.46037	0.22078	0.43574	0.64709
														3185.2	0.19538	0.36428	0.45965		3185.2	0.45965	0.21942	0.43635	0.64746
														3185.3	0.20387	0.36452	0.45886		3185.3	0.45886	0.21856	0.43699	0.64744
														3185.4	0.20842	0.36488	0.45811		3185.4	0.45811	0.21827	0.4376	0.64703
														3185.5	0.20764	0.36535	0.45747		3185.5	0.45747	0.21857	0.43823	0.64634
														3185.6	0.20213	0.36593	0.4569		3185.6	0.4569	0.21939	0.43897	0.64556
														3185.7	0.19379	0.36666	0.45632		3185.7	0.45632	0.22059	0.43984	0.64487
														3185.8	0.18524	0.36755	0.45567		3185.8	0.45567	0.22189	0.44079	0.6444
														3185.9	0.17946	0.3686	0.455		3185.9	0.455	0.223	0.44172	0.6442
														3186	0.179	0.36972	0.45446		3186	0.45446	0.22364	0.44251	0.6442
														3186.1	0.18476	0.37086	0.45429		3186.1	0.45429	0.22368	0.44308	0.64428
														3186.2	0.19526	0.37194	0.45473		3186.2	0.45473	0.22313	0.44338	0.64432
														3186.3	0.20754	0.37292	0.45581		3186.3	0.45581	0.22218	0.44345	0.64424
														3186.4	0.21933	0.37377	0.45734		3186.4	0.45734	0.22107	0.44338	0.64405
														3186.5	0.23052	0.37451	0.45897		3186.5	0.45897	0.22006	0.44331	0.64384
														3186.6	0.24214	0.37521	0.46036		3186.6	0.46036	0.21937	0.44334	0.64371
														3186.7	0.2538	0.37598	0.46136		3186.7	0.46136	0.2192	0.44348	0.64373
														3186.8	0.26249	0.37689	0.462		3186.8	0.462	0.21963	0.44368	0.64397
														3186.9	0.26419	0.37796	0.46242		3186.9	0.46242	0.22061	0.44386	0.64449
														3187	0.25703	0.37909	0.46279		3187	0.46279	0.22199	0.44394	0.64538
														3187.1	0.24283	0.38018	0.46322		3187.1	0.46322	0.22352	0.44394	0.64671
														3187.2	0.22591	0.38113	0.46377		3187.2	0.46377	0.22496	0.4439	0.64847
														3187.3	0.2105	0.38188	0.46442		3187.3	0.46442	0.22607	0.44389	0.65052
														3187.4	0.19893	0.38237	0.46508		3187.4	0.46508	0.22662	0.44399	0.65261
														3187.5	0.19146	0.38257	0.46564		3187.5	0.46564	0.22648	0.44425	0.65445
														3187.6	0.18731	0.38248	0.46596		3187.6	0.46596	0.22565	0.44466	0.65581
														3187.7	0.18577	0.38211	0.46595		3187.7	0.46595	0.22429	0.44519	0.65661
														3187.8	0.18661	0.38159	0.46556		3187.8	0.46556	0.22272	0.44576	0.657
														3187.9	0.18941	0.38105	0.46478		3187.9	0.46478	0.22133	0.44631	0.65723
														3188	0.19267	0.38063	0.46368		3188	0.46368	0.22042	0.4468	0.65758
														3188.1	0.19405	0.38038	0.46239		3188.1	0.46239	0.22015	0.44724	0.65818
														3188.2	0.19169	0.38026	0.46104		3188.2	0.46104	0.22048	0.44764	0.65905
														3188.3	0.18544	0.38017	0.45976		3188.3	0.45976	0.22125	0.44803	0.66015
														3188.4	0.17659	0.38006	0.45863		3188.4	0.45863	0.22225	0.44835	0.66138
														3188.5	0.16686	0.37995	0.45766		3188.5	0.45766	0.2233	0.44856	0.66267
														3188.6	0.15765	0.37994	0.45686		3188.6	0.45686	0.22424	0.44865	0.66389
														3188.7	0.15028	0.38008	0.45628		3188.7	0.45628	0.22497	0.44868	0.66492
														3188.8	0.14617	0.38031	0.45605		3188.8	0.45605	0.22541	0.44871	0.66569
														3188.9	0.14637	0.38055	0.45626		3188.9	0.45626	0.22548	0.44876	0.6662
														3189	0.15072	0.38072	0.45693		3189	0.45693	0.22518	0.44877	0.66655
														3189.1	0.15778	0.38082	0.45795		3189.1	0.45795	0.22453	0.44868	0.66686
														3189.2	0.1657	0.3809	0.45911		3189.2	0.45911	0.22356	0.44849	0.66721
														3189.3	0.17304	0.38102	0.46019		3189.3	0.46019	0.22233	0.44823	0.6676
														3189.4	0.17907	0.38114	0.46104		3189.4	0.46104	0.22093	0.44794	0.66789
														3189.5	0.18382	0.38123	0.46159		3189.5	0.46159	0.21949	0.44763	0.66791
														3189.6	0.188	0.38124	0.46187		3189.6	0.46187	0.21825	0.44731	0.66757
														3189.7	0.19249	0.38116	0.46196		3189.7	0.46196	0.21742	0.44696	0.66693
														3189.8	0.19708	0.38098	0.46196		3189.8	0.46196	0.21715	0.44657	0.66619
														3189.9	0.1999	0.38066	0.46193		3189.9	0.46193	0.21738	0.44606	0.66561
														3190	0.19839	0.38018	0.46188		3190	0.46188	0.21787	0.44538	0.66531
														3190.1	0.19137	0.37953	0.46178		3190.1	0.46178	0.21829	0.44448	0.66526
														3190.2	0.17998	0.37876	0.46164		3190.2	0.46164	0.21837	0.44336	0.6653
														3190.3	0.16674	0.378	0.46152		3190.3	0.46152	0.21799	0.44211	0.66527
														3190.4	0.15432	0.37741	0.46153		3190.4	0.46153	0.21727	0.44086	0.66512
														3190.5	0.1454	0.37715	0.4617		3190.5	0.4617	0.21646	0.43978	0.66491
														3190.6	0.14294	0.37732	0.462		3190.6	0.462	0.2158	0.43894	0.66479
														3190.7	0.14919	0.37792	0.46234		3190.7	0.46234	0.21544	0.43832	0.66486
														3190.8	0.16347	0.37887	0.46266		3190.8	0.46266	0.21537	0.43779	0.66518
														3190.9	0.18128	0.37998	0.46291		3190.9	0.46291	0.21549	0.43728	0.6657
														3191	0.19618	0.38101	0.46307		3191	0.46307	0.21566	0.43673	0.66637
														3191.1	0.20318	0.38176	0.46314		3191.1	0.46314	0.21581	0.43615	0.66716
														3191.2	0.20118	0.38211	0.46311		3191.2	0.46311	0.21589	0.4356	0.66802
														3191.3	0.19281	0.38207	0.46306		3191.3	0.46306	0.21586	0.43518	0.66889
														3191.4	0.1824	0.38176	0.46316		3191.4	0.46316	0.21566	0.43496	0.66973
														3191.5	0.17392	0.38135	0.46358		3191.5	0.46358	0.21522	0.435	0.6705
														3191.6	0.16996	0.38099	0.46443		3191.6	0.46443	0.21443	0.43525	0.67116
														3191.7	0.17164	0.38068	0.46566		3191.7	0.46566	0.21325	0.43562	0.67175
														3191.8	0.17853	0.38034	0.46713		3191.8	0.46713	0.21174	0.43608	0.67234
														3191.9	0.1885	0.37985	0.4686		3191.9	0.4686	0.20999	0.43671	0.67307
														3192	0.19838	0.37918	0.4699		3192	0.4699	0.20815	0.43766	0.67409
														3192.1	0.20551	0.37841	0.47095		3192.1	0.47095	0.20634	0.43904	0.67548
														3192.2	0.20923	0.37773	0.47177		3192.2	0.47177	0.2047	0.44087	0.67713
														3192.3	0.21101	0.37727	0.47246		3192.3	0.47246	0.20342	0.44303	0.67886
														3192.4	0.2131	0.37708	0.47307		3192.4	0.47307	0.20272	0.4453	0.68047
														3192.5	0.21689	0.37715	0.47362		3192.5	0.47362	0.20272	0.44749	0.68184
														3192.6	0.22188	0.37743	0.47411		3192.6	0.47411	0.20334	0.44947	0.68297
														3192.7	0.22609	0.37788	0.47459		3192.7	0.47459	0.20429	0.45119	0.68391
														3192.8	0.22748	0.37851	0.47514		3192.8	0.47514	0.20518	0.45263	0.68471
														3192.9	0.22523	0.3793	0.47588		3192.9	0.47588	0.20571	0.45382	0.68537
														3193	0.22005	0.38018	0.47686		3193	0.47686	0.20573	0.45479	0.68589
														3193.1	0.21355	0.38104	0.47807		3193.1	0.47807	0.20522	0.45559	0.68626
														3193.2	0.2076	0.38178	0.47935		3193.2	0.47935	0.20423	0.45629	0.68653
														3193.3	0.204	0.38234	0.48046		3193.3	0.48046	0.20293	0.45694	0.68678
														3193.4	0.20395	0.38274	0.48118		3193.4	0.48118	0.20154	0.45758	0.68706
														3193.5	0.20742	0.38309	0.48142		3193.5	0.48142	0.20032	0.45821	0.68738
														3193.6	0.21292	0.3835	0.48118		3193.6	0.48118	0.19948	0.45876	0.6877
														3193.7	0.21826	0.38406	0.48057		3193.7	0.48057	0.19913	0.45914	0.68795
														3193.8	0.22168	0.38482	0.47969		3193.8	0.47969	0.19924	0.45929	0.68812
														3193.9	0.2222	0.38577	0.47861		3193.9	0.47861	0.19972	0.45922	0.68826
														3194	0.21938	0.38681	0.47736		3194	0.47736	0.20049	0.45907	0.68842
														3194.1	0.21331	0.38777	0.47595		3194.1	0.47595	0.20151	0.45897	0.68862
														3194.2	0.20523	0.3884	0.47446		3194.2	0.47446	0.20277	0.459	0.68881
														3194.3	0.19759	0.38852	0.47299		3194.3	0.47299	0.20418	0.45915	0.68891
														3194.4	0.19263	0.38811	0.47163		3194.4	0.47163	0.20559	0.45936	0.68882
														3194.5	0.19063	0.3873	0.47042		3194.5	0.47042	0.20679	0.45959	0.68849
														3194.6	0.18963	0.38628	0.46935		3194.6	0.46935	0.20757	0.45982	0.68795
														3194.7	0.18737	0.38525	0.46836		3194.7	0.46836	0.20775	0.46002	0.68724
														3194.8	0.18348	0.38432	0.46738		3194.8	0.46738	0.2073	0.46015	0.68643
														3194.9	0.17986	0.38355	0.46639		3194.9	0.46639	0.20637	0.46012	0.68561
														3195	0.17895	0.38294	0.46536		3195	0.46536	0.20528	0.4599	0.68482
														3195.1	0.18168	0.3825	0.46428		3195.1	0.46428	0.20448	0.45951	0.68415
														3195.2	0.18693	0.38219	0.46308		3195.2	0.46308	0.20433	0.45904	0.68361
														3195.3	0.19239	0.38198	0.46169		3195.3	0.46169	0.205	0.45862	0.68319
														3195.4	0.1959	0.38178	0.4601		3195.4	0.4601	0.20636	0.45829	0.68283
														3195.5	0.19649	0.38155	0.45839		3195.5	0.45839	0.20815	0.45804	0.68244
														3195.6	0.19488	0.38126	0.45678		3195.6	0.45678	0.21001	0.45784	0.68194
														3195.7	0.19337	0.38098	0.45554		3195.7	0.45554	0.21165	0.45766	0.68127
														3195.8	0.19465	0.38079	0.4549		3195.8	0.4549	0.21286	0.45754	0.68046
														3195.9	0.20011	0.38075	0.45494		3195.9	0.45494	0.21356	0.45755	0.67959
														3196	0.20866	0.38079	0.4556		3196	0.4556	0.21378	0.45775	0.67875
														3196.1	0.217	0.38081	0.45672		3196.1	0.45672	0.21362	0.4581	0.67805
														3196.2	0.22134	0.38069	0.45807		3196.2	0.45807	0.21327	0.45853	0.67756
														3196.3	0.21983	0.38042	0.4594		3196.3	0.4594	0.21291	0.45894	0.67728
														3196.4	0.21409	0.38001	0.46052		3196.4	0.46052	0.21267	0.45925	0.67717
														3196.5	0.20848	0.37949	0.46137		3196.5	0.46137	0.21271	0.4594	0.67717
														3196.6	0.20733	0.3789	0.46197		3196.6	0.46197	0.21317	0.4594	0.67726
														3196.7	0.2118	0.37831	0.46241		3196.7	0.46241	0.21415	0.45925	0.67742
														3196.8	0.21926	0.37781	0.4628		3196.8	0.4628	0.21556	0.45897	0.67763
														3196.9	0.22534	0.37749	0.46319		3196.9	0.46319	0.21716	0.45859	0.67781
														3197	0.22704	0.3774	0.46361		3197	0.46361	0.21857	0.45818	0.67789
														3197.1	0.22415	0.37754	0.46402		3197.1	0.46402	0.2195	0.45788	0.67775
														3197.2	0.21828	0.37789	0.46439		3197.2	0.46439	0.21984	0.45779	0.67733
														3197.3	0.21104	0.37841	0.46469		3197.3	0.46469	0.21963	0.45798	0.67664
														3197.4	0.20327	0.37904	0.46501		3197.4	0.46501	0.21898	0.45839	0.67573
														3197.5	0.19572	0.37971	0.46546		3197.5	0.46546	0.21803	0.45887	0.67472
														3197.6	0.18956	0.38028	0.46614		3197.6	0.46614	0.21695	0.45929	0.67374
														3197.7	0.18599	0.38062	0.46705		3197.7	0.46705	0.21602	0.45956	0.67292
														3197.8	0.18552	0.38066	0.46809		3197.8	0.46809	0.21553	0.45976	0.6724
														3197.9	0.18806	0.38047	0.46912		3197.9	0.46912	0.21569	0.46002	0.67225
														3198	0.1933	0.38017	0.4701		3198	0.4701	0.21654	0.46044	0.67244
														3198.1	0.20042	0.37994	0.47105		3198.1	0.47105	0.21789	0.46104	0.67284
														3198.2	0.20748	0.37984	0.47204		3198.2	0.47204	0.2195	0.46171	0.67326
														3198.3	0.21157	0.37991	0.47311		3198.3	0.47311	0.22105	0.46232	0.67363
														3198.4	0.21057	0.3801	0.47418		3198.4	0.47418	0.22231	0.46276	0.67395
														3198.5	0.20501	0.3804	0.47514		3198.5	0.47514	0.2231	0.46299	0.67428
														3198.6	0.19825	0.38081	0.47587		3198.6	0.47587	0.22333	0.46306	0.67467
														3198.7	0.19428	0.38135	0.47639		3198.7	0.47639	0.22301	0.46302	0.6751
														3198.8	0.19513	0.38207	0.47677		3198.8	0.47677	0.22224	0.46292	0.6755
														3198.9	0.19992	0.38297	0.47713		3198.9	0.47713	0.22123	0.46277	0.67582
														3199	0.20604	0.38402	0.47755		3199	0.47755	0.22027	0.46258	0.67602
														3199.1	0.21087	0.38512	0.47803		3199.1	0.47803	0.21967	0.46241	0.67616
														3199.2	0.21254	0.38625	0.47852		3199.2	0.47852	0.21968	0.46233	0.67644
														3199.3	0.20994	0.38745	0.47897		3199.3	0.47897	0.22042	0.46243	0.6771
														3199.4	0.20276	0.38878	0.47932		3199.4	0.47932	0.22177	0.46275	0.67834
														3199.5	0.19187	0.39021	0.47958		3199.5	0.47958	0.22341	0.46323	0.68011
														3199.6	0.17949	0.39164	0.47978		3199.6	0.47978	0.22499	0.46373	0.68218
														3199.7	0.16851	0.39293	0.47994		3199.7	0.47994	0.22622	0.46412	0.68417
[truncated: 8,002 more rows]

## Sheet: Figure 5
Figure 5c				Figure 5e
Path 2	Path 1	Path 3		PathⅡ	Path Ⅰ
0	0	0		0	0
0	0	0		0	0
-0.160156	-0.160156	-0.160156		-0.160156	-0.160156
-0.160156	-0.160156	-0.160156		-0.160156	-0.160156
-1.20968	-1.20968	-1.20968		-1.20968	-1.20968
-1.20968	-1.20968	-1.20968		-1.20968	-1.20968
-0.351788	-0.351788	0.301489		-2.88453	-2.88453
-0.351788	-0.351788	0.301489		-2.88453	-2.88453
1.34683	0.358098	0.0722255		-3.11379	-0.717106
1.34683	0.358098	0.0722255		-3.11379	-0.717106
0.548475	1.02535	-0.177941		-3.36396
0.548475	1.02535	-0.177941		-3.36396
0.577536		0.388575		-3.46469
0.577536		0.388575		-3.46469
				-2.79744
				-2.79744

## Sheet: Figure 6
Figure 6b														Figure 6c											Figure 6e														Fgure 6f					Figure 6g					Figure 6h
Time (h)	Control			H2O2			V-Art M+H2O2			Fe-Art M+H2O2				Concentration	V-Art M+H2O2			Fe-Art M+H2O2			Vancomycin				Days	Control			H2O2			Fe-Art M+H2O2			Vancomycin				Sample	Number of Neutrophils	Average	SD		Sample	Collagen index (%)	Average	SD		Sample
	OD600 value	Average	SD	OD600 value	Average	SD	OD600 value	Average	SD	OD600 value	Average	SD			Kiiling Ratio	Average	SD	Kiiling Ratio	Average	SD	Kiiling Ratio	Average	SD			Wound Size	Average	SD	Wound Size	Average	SD	Wound Size	Average	SD	Wound Size	Average	SD		Control	856	1011	115.991		Control	15	10.6667	3.09121		Control
3	0.5724	0.5561	0.0127407	0.4616	0.460367	0.0340999	0.0405	0.0417333	0.00784616	0.0069	0.00546667	0.00127628		2	18.46	28.3733	7.46955	81.83	81.36	2.07215	23.46	28.1333	3.30455		0	118.8	120.2	1.63911	121.3	119.9	5.23832	125.5	117.133	7.30586	117.4	119.7	2.77248			1135					8
	0.5546			0.5015			0.0519			0.0038					36.49			78.62			30.47					122.5			125.5			107.7			123.6					1042					9
	0.5413			0.418			0.0328			0.0057					30.17			83.63			30.47					119.3			112.9			118.2			118.1				H2O2	793	912	139.65		H2O2	10	12.6667	2.49444		H2O2
6	0.9684	0.946567	0.0158418	0.9381	0.875	0.0447408	0.1354	0.1238	0.0110127	0.0054	0.00616667	0.000654896		4	43.94	49.3767	4.0886	94.56	93.4967	0.941996	100	100	0		1	141.6	137.667	3.22525	128.4	133.967	4.08765	153.8	145.233	6.08842	153.3	145.733	5.80249			835					16
	0.9313			0.8394			0.127			0.007					53.8			92.27			100					137.7			138.1			140.2			139.2					1108					12
	0.94			0.8475			0.109			0.0061					50.39			93.66			100					133.7			135.4			141.7			144.7				Fe-Art M+H2O2	23	22.3333	5.73488		Fe-Art M+H2O2	94	91.6667	4.78423		Fe-Art M+H2O2
9	1.032	1.0422	0.0724565	1.1572	1.00407	0.129817	0.1793	0.166233	0.00972088	0.0082	0.007	0.00117757		8	67.7	68.0333	1.69842	100	100	0	˗	˗	˗		5	164.5	168.867	6.60421	143.2	149.1	5.03389	102.5	111.333	6.58399	125.2	119.267	4.63057			15					85
	1.1356			1.0152			0.156			0.0054					66.14			100								178.2			148.6			118.3			118.7					29					96
	0.959			0.8398			0.1634			0.0074					70.26			100								163.9			155.5			113.2			113.9				Vancomycin	39	29.6667	6.64998		Vancomycin	96	95.3333	2.49444		Vancomycin
12	1.0303	1.1203	0.0668581	0.947	1.0649	0.0847472	0.203	0.2205	0.0156578	0.0086	0.00723333	0.00114407		16	86.72	88.3867	1.21867	˗	˗	˗	˗	˗	˗		10	121.7	126.833	3.73928	127.4	118.8	6.1161	27.2	19.9333	5.17966	21.6	24.4	3.34365			24					98
	1.1904			1.1052			0.241			0.0058					89.6											130.5			113.7			17.1			29.1					26					92
	1.1402			1.1425			0.2175			0.0073					88.84											128.3			115.3			15.5			22.5
14	1.2721	1.16263	0.0915614	1.1014	1.1046	0.070908	0.2774	0.258133	0.0170226	0.0164	0.0136667	0.00253026		32	˗	˗	˗	˗	˗	˗	˗	˗	˗		15	105.5	105.9	3.84794	98.6	100.433	4.24447	6.9	10.2667	2.42258	9.8	11.8	2.28619
	1.1678			1.0194			0.261			0.0103																110.8			106.3			12.5			15
	1.048			1.193			0.236			0.0143																101.4			96.4			11.4			10.6
														64	˗	˗	˗	˗	˗	˗	˗	˗	˗
[truncated: 3 more columns]

## Sheet: Figure S10
Figure S10
Art M		V-Art M		Fe-Art M
Pore Width (nm)	dV/dlogW (cc/g)	Pore Width (nm)	dV/dlogW (cc/g)	Pore Width (nm)	dV/dlogW (cc/g)
1.299	0.13263	0.59	0	0.59	0.2
1.356	0.10072	0.614	0	0.614	0.2
1.416	0.07019	0.64	0	0.64	0.2
1.478	0.04324	0.666	0	0.666	0.2
1.543	0.017	0.694	0	0.694	0.2
1.611	0.00053841	0.723	0	0.723	0.2
1.682	0	0.753	0	0.753	0.2
1.756	0	0.785	0	0.785	0.2
1.834	0	0.818	0.01294	0.818	0.24591
1.915	0	0.852	0.17041	0.852	0.42934
2	0.00444	0.889	0.41725	0.889	0.6769
2.1206	0.00349	0.926	0.69909	0.926	0.94644
2.1948	0.00745	0.966	0.83514	0.966	1.06152
2.2717	0.00607	1.007	0.8703	1.007	1.08461
2.3512	0.00274	1.051	0.74029	1.051	0.9552
2.4335	0	1.096	0.57046	1.096	0.79949
2.5186	0	1.144	0.36777	1.144	0.6159
2.6068	0	1.193	0.22045	1.193	0.48743
2.698	0	1.245	0.12486	1.245	0.40085
2.7925	0	1.299	0.08898	1.299	0.36722
2.8902	0.00938	1.356	0.08344	1.356	0.35314
2.9914	0.04021	1.416	0.08093	1.416	0.32953
3.0961	0.08393	1.478	0.06501	1.478	0.28096
3.2044	0.12602	1.543	0.03459	1.543	0.2221
3.3166	0.15788	1.611	0.00748	1.611	0.2
3.4326	0.17867	1.682	0	1.682	0.2
3.5528	0.19369	1.756	0	1.756	0.2
3.6771	0.21563	1.834	0	1.834	0.2
3.8058	0.25367	1.915	0.01062	1.915	0.2382
3.939	0.29772	2	0.02741	2	0.26436
4.0769	0.32377	2.1206	0.00246	2.1206	0.21202
4.2196	0.33178	2.1948	0	2.1948	0.20247
4.3673	0.33711	2.2717	0	2.2717	0.2
4.5201	0.35207	2.3512	0	2.3512	0.2
4.6784	0.37157	2.4335	0	2.4335	0.2
4.8421	0.38076	2.5186	0	2.5186	0.2
5.0116	0.35729	2.6068	0	2.6068	0.2
5.187	0.30356	2.698	0	2.698	0.2
5.369	0.25196	2.7925	0	2.7925	0.2
5.556	0.21619	2.8902	0	2.8902	0.21178
5.751	0.18835	2.9914	0.02879	2.9914	0.25491
5.952	0.16814	3.0961	0.08721	3.0961	0.32144
6.16	0.15202	3.2044	0.15642	3.2044	0.38583
6.376	0.14102	3.3166	0.21195	3.3166	0.42566
6.599	0.13214	3.4326	0.24862	3.4326	0.44313
6.83	0.11695	3.5528	0.27088	3.5528	0.45164
7.069	0.10004	3.6771	0.29431	3.6771	0.46463
7.317	0.08623	3.8058	0.34345	3.8058	0.4999
7.573	0.07675	3.939	0.41111	3.939	0.55201
7.8379	0.06624	4.0769	0.46381	4.0769	0.59858
8.1122	0.05649	4.2196	0.48993	4.2196	0.62526
8.3961	0.04894	4.3673	0.51802	4.3673	0.65093
8.69	0.04383	4.5201	0.54296	4.5201	0.68793
8.9941	0.04006	4.6784	0.54877	4.6784	0.71637
9.3089	0.03758	4.8421	0.53308	4.8421	0.70714
9.6347	0.03559	5.0116	0.49383	5.0116	0.66169
9.972	0.03297	5.187	0.42263	5.187	0.59383
10.321	0.03115	5.369	0.35894	5.369	0.54007
10.682	0.02916	5.556	0.31666	5.556	0.50418
11.056	0.02665	5.751	0.28246	5.751	0.4691
11.443	0.02486	5.952	0.25683	5.952	0.43863
11.8436	0.02287	6.16	0.23054	6.16	0.41056
12.2581	0.01974	6.376	0.20075	6.376	0.38441
12.6871	0.01837	6.599	0.17395	6.599	0.36385
13.1312	0.01889	6.83	0.15463	6.83	0.34868
13.5908	0.01765	7.069	0.14161	7.069	0.33639
14.0664	0.01575	7.317	0.13159	7.317	0.32385
14.5588	0.01493	7.573	0.12417	7.573	0.31236
15.0683	0.01651	7.8379	0.10573	7.8379	0.29382
15.5957	0.01628	8.1122	0.08571	8.1122	0.27612
16.1416	0.01522	8.3961	0.07144	8.3961	0.26409
16.7065	0.01426	8.69	0.06381	8.69	0.25845
17.2912	0.01316	8.9941	0.05843	8.9941	0.25554
17.8964	0.01152	9.3089	0.05295	9.3089	0.25214
18.5228	0.01094	9.6347	0.04711	9.6347	0.24792
19.1711	0.01243	9.972	0.04009	9.972	0.24175
19.8421	0.01437	10.321	0.03741	10.321	0.23685
20.5366	0.01401	10.682	0.04236	10.682	0.23428
21.2553	0.0106	11.056	0.04932	11.056	0.2346
21.9993	0.0104	11.443	0.04747	11.443	0.2376
22.7693	0.01055	11.8436	0.04156	11.8436	0.23693
23.5662	0.00767	12.2581	0.03397	12.2581	0.23126
24.391	0.00658	12.6871	0.02844	12.6871	0.22586
25.2447	0.00886	13.1312	0.02632	13.1312	0.22356
26.1282	0.01165	13.5908	0.02301	13.5908	0.22073
27.0427	0.01102	14.0664	0.01995	14.0664	0.21876
27.9892	0.00977	14.5588	0.02199	14.5588	0.22158
28.9689	0.00902	15.0683	0.03133	15.0683	0.22912
29.9828	0.00725	15.5957	0.03327	15.5957	0.22857
31.0322	0.0054	16.1416	0.03111	16.1416	0.22582
32.1183	0.00753	16.7065	0.02918	16.7065	0.22423
33.2424	0.01233	17.2912	0.02752	17.2912	0.22295
--	--	17.8964	0.02469	17.8964	0.22059
--	--	18.5228	0.02123	18.5228	0.2177
--	--	19.1711	0.01767	19.1711	0.21476
--	--	19.8421	0.01781	19.8421	0.21495
--	--	20.5366	0.01705	20.5366	0.21441
--	--	21.2553	0.01296	21.2553	0.21101
--	--	21.9993	0.01273	21.9993	0.21082
--	--	22.7693	0.0127	22.7693	0.21069
--	--	23.5662	0.00813	23.5662	0.2068
--	--	24.391	0.00584	24.391	0.2056
--	--	25.2447	0.01355	25.2447	0.21349
--	--	26.1282	0.03108	26.1282	0.22553
--	--	27.0427	0.03497	27.0427	0.22428
--	--	27.9892	0.0309	27.9892	0.22052
--	--	28.9689	0.02767	28.9689	0.21886
--	--	29.9828	0.02224	29.9828	0.21534
--	--	31.0322	0.0168	31.0322	0.21149
--	--	32.1183	0.02328	32.1183	0.2159
--	--	33.2424	0.03788	33.2424	0.22597

## Sheet: Figure S12
Figure S12d								Figure S12e					Figure 12f																	Figure 12g
Binding Energy	Fitting	Sum	peak	peak	peak	peak		Wavelength	ZIF-8	Wavelength	Fe-C-MPs		N 1s of C-ZIF-8								N 1s of Fe-C-MPs									Fe 2p of Fe-Art M
297.78	11429.1	11062	--	--	--	--		5	8000	15	54566.7		Binding Energy	Fitting	Sum	peak	peak	peak	peak		Binding Energy	Fitting	Sum	peak	peak	peak	peak			Binding Energy	Fitting	Sum	peak	peak	peak	peak	peak	peak
297.68	11476	11213.2	11101.4	11186.3	11391	11101.3		5.02	8125	15.02	54075		409.78	15555.2	15545.4	--	--	--	--	--	409.78	13643.9	13637.8	--	--	--	--	--		739.58	29576.5	29508.7	--	--	--	--	--	--	--
297.58	11482.9	11132.8	11100.3	11186.7	11396.3	11100.3		5.04	8233.33	15.04	53775		409.68	15652.4	15932.2	15641.4	15641.4	15641.4	15652.4	15641.4	409.68	13520.2	13426	13513.4	13513.4	13513.4	13520.2	13513.4		739.48	29368.6	28921.2	29299.5	29299.5	29306.7	29324	29307.1	29329.3	29299.5
297.48	11489.9	10997.3	11099.2	11187.1	11401.8	11099.1		5.06	8825	15.06	53516.7		409.58	15641.7	15798.8	15629.5	15629.5	15629.5	15641.7	15629.5	409.58	13445.7	13467.2	13438.1	13438.1	13438.1	13445.7	13438.1		739.38	29369.8	29312.6	29299.3	29299.3	29306.6	29324.2	29307	29329.9	29299.3
297.38	11497.1	11214.7	11097.9	11187.4	11407.5	11097.9		5.08	8358.33	15.08	54758.3		409.48	15615.3	15289.3	15601.8	15601.8	15601.8	15615.3	15601.8	409.48	13446.5	13522.4	13438.1	13438.1	13438.1	13446.5	13438.1		739.28	29370.6	29455.3	29298.8	29298.8	29306.2	29324.2	29306.6	29330.2	29298.8
297.28	11504.1	11262.8	11096.3	11187.4	11412.9	11096.2		5.1	8841.67	15.1	53991.7		409.38	15598.8	15807.2	15583.8	15583.8	15583.8	15598.8	15583.8	409.38	13447.4	13336.9	13438.1	13438.1	13438.1	13447.4	13438.1		739.18	29371.6	29378.4	29298.4	29298.4	29305.8	29324.1	29306.2	29330.6	29298.4
297.18	11511.1	11878.5	11094.2	11187	11418.2	11094.2		5.12	8866.67	15.12	53508.3		409.28	15594.1	15433.3	15577.5	15577.5	15577.5	15594.1	15577.5	409.28	13448.2	13489.5	13437.9	13437.9	13437.9	13448.2	13437.9		739.08	29353.4	29240.8	29278.8	29278.8	29286.2	29304.9	29286.7	29311.9	29278.8
297.08	11517.9	11787.1	11091.7	11186.2	11423.3	11091.7		5.14	8841.67	15.14	54133.3		409.18	15596	15679.2	15577.6	15577.6	15577.6	15596	15577.6	409.18	13449.1	13615.4	13437.6	13437.6	13437.6	13449.1	13437.6		738.98	29333.9	29408.7	29257.7	29257.7	29265.2	29284.4	29265.7	29291.8	29257.7
296.98	11524.4	11672.1	11088.6	11184.8	11428.1	11088.6		5.16	9183.33	15.16	54591.7		409.08	15598.1	15678.3	15577.7	15577.7	15577.7	15598.1	15577.7	409.08	13450	13731.9	13437.3	13437.3	13437.3	13450	13437.3		738.88	29325	29240.7	29247.3	29247.3	29254.9	29274.4	29255.4	29282.3	29247.3
296.88	11530.6	12288	11084.9	11182.9	11432.5	11084.9		5.18	8691.67	15.18	54541.7		408.98	15600.4	15676.5	15577.8	15577.8	15577.8	15600.4	15577.8	408.98	13450.9	13619.5	13436.9	13436.9	13436.9	13450.9	13436.9		738.78	29311.6	29178.1	29232.2	29232.2	29239.8	29259.8	29240.4	29268.2	29232.2
296.78	11536.5	12255.3	11080.6	11180.4	11436.6	11080.6		5.2	9425	15.2	54475		408.88	15602.9	16018.6	15577.9	15577.9	15577.9	15602.9	15577.9	408.88	13452	13600.3	13436.6	13436.6	13436.6	13452	13436.6		738.68	29296.6	29405.7	29215.6	29215.6	29223.3	29243.7	29223.8	29252.6	29215.6
296.68	11542.1	12845.1	11075.5	11177.2	11440.3	11075.5		5.22	9433.33	15.22	54475		408.78	15605.6	15602.2	15578	15578	15578	15605.6	15578	408.78	13453.3	13247.8	13436.3	13436.3	13436.3	13453.3	13436.3		738.58	29298	29198.4	29215.2	29215.2	29223	29243.8	29223.6	29253.3	29215.2
296.58	11546.9	13084.5	11069.3	11173	11443.2	11069.3		5.24	8950	15.24	54816.7		408.68	15608.5	16026.9	15578.2	15578.2	15578.2	15608.5	15578.2	408.68	13454.9	13509.1	13436	13436	13436	13454.9	13436		738.48	29299.4	29055	29214.8	29214.8	29222.6	29243.9	29223.2	29254	29214.8
296.48	11551.3	13477.9	11062.4	11168	11445.6	11062.4		5.26	9875	15.26	54850		408.58	15611.7	16108.6	15578.3	15578.3	15578.3	15611.7	15578.3	408.58	13456.7	13638.1	13435.9	13435.9	13435.9	13456.7	13435.9		738.38	29300.7	29386	29214.3	29214.3	29222.2	29244	29222.8	29254.7	29214.3
296.38	11555	13529.9	11054.3	11161.9	11447.2	11054.2		5.28	9608.33	15.28	53516.7		408.48	15615.2	15849.1	15578.4	15578.4	15578.4	15615.2	15578.4	408.48	13458.6	13347.8	13435.8	13435.8	13435.8	13458.6	13435.8		738.28	29302.3	29195.3	29213.9	29213.9	29221.9	29244.1	29222.5	29255.5	29213.9
296.28	11558	14244.3	11045.1	11154.8	11448.1	11045		5.3	9400	15.3	54383.3		408.38	15619	15774.4	15578.5	15578.5	15578.5	15619	15578.5	408.38	13460.6	13720.9	13435.5	13435.5	13435.5	13460.6	13435.5		738.18	29303.7	29329.4	29213.4	29213.4	29221.4	29244.1	29222.1	29256.3	29213.4
296.18	11560.5	14626	11034.9	11146.8	11448.4	11034.8		5.32	9925	15.32	53241.7		408.28	15623.2	15848.8	15578.6	15578.6	15578.6	15623.2	15578.6	408.28	13462.7	13544.3	13435	13435	13435	13462.7	13435		738.08	29305	29332.3	29212.5	29212.5	29220.6	29243.9	29221.3	29256.7	29212.5
296.08	11562.8	14639.5	11024	11138.2	11448.5	11023.9		5.34	9816.67	15.34	55083.3		408.18	15627.6	15950.2	15578.7	15578.7	15578.7	15627.6	15578.7	408.18	13464.9	13739.3	13434.6	13434.6	13434.6	13464.9	13434.6		737.98	29306.3	29428.6	29211.7	29211.7	29219.8	29243.6	29220.5	29257.3	29211.7
295.98	11564.8	14621.4	11012.3	11128.8	11448.1	11012.3		5.36	10141.7	15.36	54733.3		408.08	15632.5	15715.6	15578.8	15578.8	15578.8	15632.5	15578.8	408.08	13467.3	13665.7	13434.1	13434.1	13434.1	13467.3	13434.1		737.88	29307.5	29378	29210.7	29210.7	29218.9	29243.2	29219.7	29257.8	29210.7
295.88	11566.8	14789.8	11000.2	11119.1	11447.8	11000.2		5.38	9950	15.38	54558.3		407.98	15637.8	15671.1	15579	15579	15579	15637.8	15579	407.98	13470	13658.4	13433.5	13433.5	13433.5	13470	13433.5		737.78	29308.9	29316.4	29209.7	29209.7	29218	29242.9	29218.8	29258.3	29209.7
295.78	11569.3	14950.3	10988	11109.4	11447.9	10988		5.4	9983.33	15.4	54083.3		407.88	15643.6	16004.3	15579.1	15579.1	15579.1	15643.6	15579.1	407.88	13473	13583.8	13433	13433	13433	13473	13433		737.68	29310.1	29376.5	29208.5	29208.5	29216.9	29242.3	29217.7	29258.8	29208.5
295.68	11572.5	14664.6	10975.9	11099.7	11448.5	10975.8		5.42	10425	15.42	55133.3		407.78	15649.8	15718.3	15579.2	15579.2	15579.2	15649.8	15579.2	407.78	13476.2	13623.8	13432.5	13432.5	13432.5	13476.2	13432.5		737.58	29311.6	29496.1	29207.4	29207.4	29215.9	29241.9	29216.7	29259.4	29207.4
295.58	11576.6	14501.8	10964.1	11090.6	11450	10964		5.44	10300	15.44	55458.3		407.68	15656.6	15806.4	15579.3	15579.3	15579.3	15656.5	15579.3	407.68	13479.8	13684.3	13432	13432	13432	13479.8	13432		737.48	29313.2	29342.2	29206.4	29206.4	29214.9	29241.6	29215.8	29260.1	29206.4
295.48	11581.9	13951.4	10952.9	11082	11452.6	10952.8		5.46	10433.3	15.46	54975		407.58	15663.9	15724.3	15579.4	15579.4	15579.4	15663.8	15579.4	407.58	13483.8	13622.9	13431.5	13431.5	13431.5	13483.8	13431.5		737.38	29314.8	29297.3	29205.2	29205.2	29213.8	29241.1	29214.7	29260.8	29205.2
295.38	11588.7	13795.7	10942.4	11074.4	11456.6	10942.4		5.48	10125	15.48	55050		407.48	15671.8	15928.1	15579.5	15579.5	15579.5	15671.7	15579.5	407.48	13488.2	13548.8	13431.1	13431.1	13431.1	13488.2	13431.1		737.28	29316.6	29445.7	29204.2	29204.2	29212.9	29240.8	29213.8	29261.8	29204.2
295.28	11596.8	13507	10932.7	11067.5	11461.9	10932.6		5.5	10633.3	15.5	55475		407.38	15680.3	15902	15579.6	15579.6	15579.7	15680.3	15579.6	407.38	13493	13524	13430.7	13430.7	13430.7	13493	13430.7		737.18	29318.5	29220.8	29203.2	29203.2	29211.9	29240.5	29212.8	29262.7	29203.2
295.18	11606.4	13471.1	10923.6	11061.4	11468.6	10923.6		5.52	10800	15.52	55566.7		407.28	15689.5	16021.4	15579.8	15579.8	15579.8	15689.5	15579.8	407.28	13498.3	13593.4	13430.3	13430.3	13430.3	13498.3	13430.3		737.08	29320.6	29534.1	29202.1	29202.1	29210.9	29240.2	29211.9	29263.8	29202.1
295.08	11617.6	13229.9	10915.3	11056.2	11476.7	10915.3		5.54	10800	15.54	55041.7		407.18	15699.5	16142.8	15579.9	15579.9	15579.9	15699.4	15579.9	407.18	13504	13653.9	13429.9	13429.9	13429.9	13504	13429.9		736.98	29322.6	29356.3	29200.8	29200.8	29209.7	29239.7	29210.7	29264.9	29200.8
294.98	11630.3	12595.2	10907.8	11051.8	11486.2	10907.7		5.56	11541.7	15.56	54925		407.08	15710.2	15876.7	15580	15580	15580	15710.2	15580	407.08	13510.2	13556.6	13429.5	13429.5	13429.5	13510.2	13429.5		736.88	29325	29478.2	29199.8	29199.8	29208.8	29239.5	29209.8	29266.2	29199.8
294.88	11644.5	12558	10900.8	11048	11497.1	10900.7		5.58	11016.7	15.58	54100		406.98	15721.8	16138.8	15580.1	15580.1	15580.2	15721.7	15580.1	406.98	13516.9	13536.5	13429.1	13429.1	13429.1	13516.8	13429.1		736.78	29327.4	29178.7	29198.6	29198.6	29207.6	29239.2	29208.7	29267.6	29198.6
294.78	11660.3	12466.2	10894.5	11045.1	11509.5	10894.4		5.6	11458.3	15.6	54891.7		406.88	15734.2	16050.1	15580.2	15580.2	15580.3	15734.1	15580.2	406.88	13524.1	13623.5	13428.7	13428.7	13428.7	13524.1	13428.7		736.68	29330	29424.8	29197.5	29197.5	29206.7	29239	29207.8	29269.2	29197.5
294.68	11677.5	12242.5	10888.6	11042.8	11523.3	10888.6		5.62	12033.3	15.62	54925		406.78	15747.5	15965.7	15580.3	15580.3	15580.5	15747.4	15580.3	406.78	13532	13543.1	13428.5	13428.5	13428.5	13532	13428.5		736.58	29333	29358.4	29196.5	29196.5	29205.7	29238.9	29206.9	29271	29196.5
294.58	11695.8	12384.3	10882.8	11040.6	11537.9	10882.7		5.64	11433.3	15.64	55366.7		406.68	15761.8	15920.1	15580.4	15580.4	15580.6	15761.6	15580.4	406.68	13540.4	13273.4	13428.1	13428.1	13428.1	13540.4	13428.1		736.48	29336.2	29278.3	29195.6	29195.6	29204.9	29238.9	29206.1	29273.1	29195.6
294.48	11715	12592.4	10876.8	11038.3	11553.4	10876.7		5.66	11866.7	15.66	53858.3		406.58	15777.1	16054.7	15580.5	15580.5	15580.8	15776.9	15580.5	406.58	13549.3	13854.5	13427.7	13427.7	13427.7	13549.3	13427.7		736.38	29339.5	29303.6	29194.6	29194.6	29204	29238.8	29205.2	29275.2	29194.6
294.38	11735.2	12760.7	10870.5	11035.9	11569.6	10870.5		5.68	11816.7	15.68	53825		406.48	15793.5	16170.1	15580.7	15580.7	15581	15793.1	15580.7	406.48	13558.9	13755.1	13427.3	13427.3	13427.3	13558.9	13427.3		736.28	29343	29386.5	29193.5	29193.5	29203	29238.7	29204.2	29277.5	29193.5
294.28	11756.1	12931.2	10863.8	11033.3	11586.6	10863.8		5.7	12158.3	15.7	56066.7		406.38	15810.9	15872.8	15580.8	15580.8	15581.2	15810.4	15580.8	406.38	13569.2	13515.5	13426.9	13426.9	13426.9	13569.2	13426.9		736.18	29346.7	29440.7	29192.5	29192.5	29202	29238.7	29203.3	29280	29192.5
294.18	11777.7	12851.4	10856.4	11030.1	11603.9	10856.4		5.72	12291.7	15.72	55658.3		406.28	15829.4	15898.7	15580.9	15580.9	15581.5	15828.8	15580.9	406.28	13580	13429.4	13426.4	13426.4	13426.4	13580	13426.4		736.08	29350.6	29284.2	29191.3	29191.3	29201	29238.7	29202.3	29282.6	29191.3
294.08	11799.6	13567.7	10848	11026	11621.6	10848		5.74	11808.3	15.74	54900		406.18	15849	15985.8	15581	15581	15581.7	15848.3	15581	406.18	13591.5	13661.1	13425.8	13425.8	13425.9	13591.5	13425.8		735.98	29354.7	29391.2	29190.1	29190.1	29199.8	29238.5	29201.2	29285.3	29190.1
293.98	11822	14268.6	10838.5	11021	11639.4	10838.5		5.76	11916.7	15.76	55825		406.08	15869.8	16330.7	15581.1	15581.1	15582.1	15868.9	15581.1	406.08	13603.7	13844.8	13425.3	13425.3	13425.4	13603.6	13425.3		735.88	29359.1	29466.8	29188.9	29188.9	29198.8	29238.5	29200.2	29288.4	29188.9
293.88	11844.4	14494.9	10827.5	11014.6	11657.2	10827.5		5.78	12700	15.78	55591.7		405.98	15891.7	16062.5	15581.2	15581.2	15582.4	15890.5	15581.2	405.98	13616.5	13690	13424.8	13424.8	13424.9	13616.4	13424.8		735.78	29363.9	29206.1	29187.8	29187.8	29197.8	29238.6	29199.2	29291.8	29187.8
293.78	11866.7	15506.2	10814.7	11006.6	11674.6	10814.6		5.8	12441.7	15.8	55425		405.88	15914.7	15855.8	15581.3	15581.3	15582.9	15913.1	15581.3	405.88	13629.9	13557.8	13424.2	13424.2	13424.3	13629.8	13424.2		735.68	29368.8	29424.8	29186.4	29186.4	29196.5	29238.4	29198	29295.2	29186.4
293.68	11888.7	15868.2	10799.7	10996.8	11691.6	10799.7		5.82	12783.3	15.82	55791.7		405.78	15938.6	16172.7	15581.5	15581.5	15583.4	15936.7	15581.5	405.78	13643.7	13614.7	13423.4	13423.4	13423.5	13643.5	13423.4		735.58	29373.9	29576.1	29185	29185	29195.1	29238.2	29196.6	29298.9	29185
293.58	11910.8	17028.4	10782.9	10985.2	11708.5	10782.9		5.84	12850	15.84	55875		405.68	15963.6	16022.7	15581.6	15581.6	15584.1	15961.1	15581.6	405.68	13658	13966	13422.7	13422.7	13422.9	13657.9	13422.7		735.48	29379.4	29472.9	29183.5	29183.5	29193.7	29238.1	29195.3	29302.8	29183.5
293.48	11932.9	17332.9	10764.1	10971.8	11725.1	10764.1		5.86	12800	15.86	55641.7		405.58	15989.3	16100	15581.7	15581.7	15584.8	15986.1	15581.7	405.58	13672.8	13761.3	13421.9	13421.9	13422.2	13672.5	13421.9		735.38	29385	29475.8	29181.7	29181.7	29192	29237.6	29193.7	29306.8	29181.7
293.38	11955.5	17855.6	10743.6	10957	11742	10743.6		5.88	13825	15.88	55341.7		405.48	16015.7	16150.2	15581.8	15581.8	15585.8	16011.7	15581.8	405.48	13687.8	13834.3	13421	13421	13421.3	13687.4	13421		735.28	29390.9	29585.1	29179.7	29179.7	29190.2	29237.1	29191.9	29311	29179.7
293.28	11978.8	18267.9	10721.4	10940.7	11759.4	10721.4		5.9	13325	15.9	56958.3		405.38	16042.6	16111.2	15581.9	15581.9	15586.9	16037.6	15581.9	405.38	13702.9	13815.7	13420.1	13420	13420.5	13702.4	13420		735.18	29397.3	29582.9	29177.8	29177.8	29188.4	29236.6	29190.1	29315.7	29177.8
293.18	12003.5	18598.3	10698.1	10923.6	11777.9	10698.1		5.92	13858.3	15.92	55666.7		405.28	16069.7	15962.2	15582	15582	15588.3	16063.5	15582	405.28	13718.2	13750.4	13419.3	13419.2	13419.9	13717.6	13419.2		735.08	29404.3	29507.2	29175.9	29175.9	29186.6	29236.2	29188.4	29320.9	29175.9
293.08	12029.9	18815.4	10673.8	10905.7	11797.9	10673.8		5.94	13766.7	15.94	55475		405.18	16096.8	15970.1	15582.1	15582.1	15590	16089	15582.1	405.18	13733.5	13589.2	13418.5	13418.5	13419.4	13732.5	13418.5		734.98	29411.8	29449.7	29174.1	29174.1	29184.9	29236	29186.7	29326.6	29174.1
292.98	12058.7	18878.9	10649.1	10887.7	11820.1	10649.1		5.96	13666.7	15.96	55591.7		405.08	16123.6	15830.4	15582.3	15582.3	15592	16113.9	15582.3	405.08	13748.5	13714.1	13417.8	13417.7	13419	13747.2	13417.7		734.88	29420.2	29401.4	29172.5	29172.5	29183.4	29236	29185.2	29333	29172.5
292.88	12090.7	18417.3	10624.4	10870	11845	10624.4		5.98	14058.3	15.98	55975		404.98	16149.8	15896.4	15582.4	15582.4	15594.4	16137.7	15582.4	404.98	13763	13658.6	13417.2	13417.1	13418.9	13761.2	13417.1		734.78	29429.2	29270.3	29170.9	29170.9	29181.9	29236.1	29183.8	29340.1	29170.9
292.78	12126.4	18152.5	10600.2	10853	11873.4	10600.1		6	14350	16	55933.3		404.88	16174.9	15807.2	15582.5	15582.5	15597.4	16160	15582.5	404.88	13776.9	13642.3	13416.6	13416.5	13418.9	13774.4	13416.5		734.68	29439	29559.3	29169.6	29169.6	29180.7	29236.6	29182.6	29347.9	29169.6
292.68	12166.5	17713.7	10576.8	10837.2	11905.9	10576.7		6.02	14633.3	16.02	55691.7		404.78	16198.7	16049.1	15582.6	15582.6	15600.9	16180.4	15582.6	404.78	13789.6	13661.4	13415.9	13415.9	13419	13786.3	13415.9		734.58	29449.7	29244.9	29168.2	29168.2	29179.4	29237.1	29181.5	29356.4	29168.2
292.58	12211.8	17266	10554.6	10823.1	11943.2	10554.6		6.04	14825	16.04	56225		404.68	16220.8	15812.3	15582.7	15582.7	15605.2	16198.4	15582.7	404.68	13801.1	13803.2	13415.3	13415.2	13419.5	13796.7	13415.2		734.48	29461.1	29390.4	29166.9	29166.9	29178.2	29237.6	29180.3	29365.6	29166.9
292.48	12262.8	16549.3	10534.1	10810.9	11985.9	10534.1		6.06	14825	16.06	55908.3		404.58	16241	16216.3	15582.8	15582.8	15610.3	16213.5	15582.8	404.58	13811.3	13612.1	13414.8	13414.6	13420.3	13805.4	13414.6		734.38	29472.9	29438	29165.1	29165.1	29176.6	29237.9	29178.7	29375.1	29165.1
292.38	12319.7	15623.7	10515.2	10800.7	12034.1	10515.1		6.08	14933.3	16.08	56208.3		404.48	16259	16160.9	15582.9	15582.9	15616.4	16225.5	15582.9	404.48	13819.9	13539.1	13414.2	13414	13421.5	13812.1	13414		734.28	29485.5	29716.4	29163.4	29163.4	29174.9	29238.2	29177.1	29385.4	29163.4
292.28	12383.1	15403.8	10497.9	10792.5	12088.4	10497.8		6.1	15033.3	16.1	55450		404.38	16274.7	16140.4	15583.1	15583.1	15623.8	16234	15583.1	404.38	13826.7	13792.8	13413.4	13413.1	13423.1	13816.5	13413.1		734.18	29498.6	29566.2	29161.1	29161.1	29172.8	29238.1	29175.1	29396	29161.1
292.18	12453.4	14725.3	10482.4	10786.6	12149.1	10482.3		6.12	15750	16.12	57241.7		404.28	16288.1	16318.2	15583.2	15583.2	15632.5	16238.7	15583.2	404.28	13831.9	14074.7	13412.6	13412.3	13425.3	13818.5	13412.3		734.08	29512.4	29795.1	29158.7	29158.7	29170.5	29237.9	29172.8	29407.3	29158.7
292.08	12531	14233.9	10468.5	10782.9	12216.5	10468.5		6.14	15975	16.14	56641.7		404.18	16299.3	15960	15583.3	15583.3	15642.9	16239.6	15583.3	404.18	13835.4	13774.1	13411.6	13411.3	13428.2	13818	13411.3		733.98	29527.1	29602.1	29156.1	29156.1	29168	29237.7	29170.5	29419.3	29156.1
291.98	12615.9	13575.5	10456.1	10781	12290.8	10456		6.16	16558.3	16.16	55800		404.08	16308.5	16014.1	15583.4	15583.4	15655.2	16236.6	15583.4	404.08	13837.4	14012.8	13410.6	13410.2	13432	13814.9	13410.1		733.88	29543	29558.2	29153.8	29153.8	29165.8	29237.8	29168.3	29432.4	29153.8
291.88	12708.4	13203.2	10444.9	10780.9	12372.2	10444.8		6.18	15816.7	16.18	56175		403.98	16316.2	16196.2	15583.5	15583.5	15669.8	16229.9	15583.5	403.98	13838.4	13818	13409.5	13409.1	13437.1	13809.5	13408.9		733.78	29560	29480.9	29151.5	29151.5	29163.7	29238.1	29166.3	29446.5	29151.5
291.78	12808.7	13265.9	10434.6	10782.3	12460.9	10434.5		6.2	16516.7	16.2	56558.3		403.88	16322.9	16155.3	15583.6	15583.6	15687	16219.5	15583.6	403.88	13838.9	13778.7	13408.8	13408.3	13443.9	13802	13408		733.68	29578.3	29405.5	29149.6	29149.6	29161.8	29238.9	29164.5	29461.8	29149.6
291.68	12917.4	13075.7	10425.3	10785.2	12557.3	10425.2		6.22	17150	16.22	57075		403.78	16329.3	16692.4	15583.7	15583.7	15707.2	16205.8	15583.7	403.78	13839.3	13522.3	13408	13407.6	13452.5	13792.6	13407.1		733.58	29597.5	29468.6	29147.5	29147.5	29159.9	29239.6	29162.6	29477.9	29147.5
291.58	13034.8	12560.5	10416.6	10789.5	12661.7	10416.5		6.24	17683.3	16.24	56141.7		403.68	16336.2	16422.1	15583.9	15583.9	15730.9	16189.1	15583.9	403.68	13840.2	13807.2	13407.4	13406.9	13463.4	13781.3	13406.3		733.48	29617.7	29674.8	29145.5	29145.5	29158	29240.5	29160.8	29494.8	29145.5
291.48	13161.2	12454.8	10408.4	10795	12774.5	10408.3		6.26	18033.3	16.26	56791.7		403.58	16344.6	16706.9	15584	15584	15758.7	16169.9	15584	403.58	13842.2	13817.3	13406.8	13406.4	13476.8	13768.5	13405.4		733.38	29638.5	29521.3	29143.3	29143.3	29156	29241.4	29158.8	29512.1	29143.3
291.38	13297.4	12234	10400.8	10801.8	12896.3	10400.7		6.28	17441.7	16.28	56691.7		403.48	16355.6	16152.7	15584.1	15584.1	15791.1	16148.5	15584.1	403.48	13846	13927.2	13406.3	13406	13493.2	13754.3	13404.6		733.28	29659.6	29669.2	29140.7	29140.7	29153.5	29242	29156.5	29529.7	29140.7
291.28	13443.9	12239.1	10393.7	10809.9	13027.6	10393.6		6.3	19258.3	16.3	55625		403.38	16370.2	16470.5	15584.2	15584.2	15828.9	16125.5	15584.2	403.38	13852.3	13673.1	13405.7	13405.6	13512.8	13739	13403.6		733.18	29681.1	29856.7	29138	29138	29150.9	29242.7	29154	29547.4	29138
291.18	13600.9	12268.9	10386.5	10818.9	13168.4	10386.5		6.32	19258.3	16.32	58258.3		403.28	16389.7	16434.8	15584.3	15584.3	15872.8	16101.2	15584.3	403.28	13861.9	13761.3	13405.1	13405.4	13536.2	13722.8	13402.5		733.08	29702.8	29610.5	29135.2	29135.2	29148.3	29243.5	29151.5	29565.2	29135.2
291.08	13769	12492.3	10379.3	10828.8	13319.5	10379.3		6.34	19158.3	16.34	57016.7		403.18	16415.3	16441.7	15584.5	15584.4	15923.6	16076.1	15584.4	403.18	13875.6	14099.7	13404.4	13405.3	13563.8	13705.9	13401.3		732.98	29724.1	29632.8	29132.2	29132.2	29145.4	29244.2	29148.7	29582.4	29132.2
290.98	13948.5	12500.2	10371.8	10839.3	13480.9	10371.7		6.36	19700	16.36	58083.3		403.08	16448.4	16414.1	15584.6	15584.5	15982.4	16050.5	15584.5	403.08	13894.3	14236.6	13403.8	13405.6	13596.1	13688.7	13400		732.88	29745.2	29917.8	29129.3	29129.3	29142.7	29245.2	29146	29599.2	29129.3
290.88	14140.2	12819.7	10363.9	10850.6	13653.4	10363.9		6.38	20133.3	16.38	58150		402.98	16490.3	16834.4	15584.7	15584.7	16050	16024.9	15584.7	402.98	13918.7	13916.1	13403.2	13406.2	13633.5	13671.3	13398.5		732.78	29765.4	29474.7	29126.3	29126.3	29139.9	29246.4	29143.3	29614.9	29126.3
290.78	14344.4	12742.8	10355.6	10862.7	13837.3	10355.6		6.4	21358.3	16.4	58033.3		402.88	16542.3	16919.1	15584.9	15584.8	16127.6	15999.4	15584.8	402.88	13949.4	14067.8	13402.5	13407.4	13676.4	13653.8	13396.9		732.68	29784.2	29885.8	29123.3	29123.3	29137	29247.6	29140.5	29629	29123.3
290.68	14561.7	12858.8	10347	10875.7	14033	10346.9		6.42	22291.7	16.42	56258.3		402.78	16605.9	16511.3	15585	15584.9	16216.3	15974.3	15584.9	402.78	13987.4	14099	13402	13409.5	13725	13636.5	13395.2		732.58	29801.2	29735.1	29120.2	29120.2	29134	29249.1	29137.6	29641	29120.2
290.58	14792.3	13105.5	10337.8	10889.5	14240.5	10337.8		6.44	23066.7	16.44	57225		402.68	16682.4	16900.1	15585.2	15585.1	16317.2	15949.8	15585	402.68	14033.1	14149.1	13401.9	13412.7	13779.8	13619.8	13393.7		732.48	29816.2	29630.7	29117.1	29117.1	29131.1	29250.8	29134.9	29650.7	29117.1
290.48	15036.3	13341.3	10328.1	10904.4	14459.9	10328		6.46	23058.3	16.46	56900		402.58	16773	17251.7	15585.4	15585.3	16431.4	15926.1	15585.1	402.58	14086.6	13966.7	13401.9	13417.2	13840.3	13603.4	13392.1		732.38	29828.3	29850.7	29113.9	29113.9	29128.1	29252.7	29131.9	29657.4	29113.9
290.38	15293.3	13672.1	10317.6	10920.1	14690.7	10317.5		6.48	24233.3	16.48	56866.7		402.48	16878.7	16869.1	15585.6	15585.6	16559.7	15903.4	15585.2	402.48	14148.1	14101.8	13402.2	13423.2	13906.4	13587.5	13390.4		732.28	29837.6	29665.9	29110.9	29110.9	29125.2	29255	29129.1	29661	29110.9
290.28	15562.5	14076.2	10305.9	10936.4	14931.9	10305.8		6.5	25908.3	16.5	57766.7		402.38	17000.2	17004.1	15585.9	15586	16702.8	15881.6	15585.3	402.38	14217.3	14246.7	13402.7	13431.1	13977.2	13572.2	13388.6		732.18	29843.7	29669.8	29107.7	29107.7	29122.2	29257.5	29126.3	29661	29107.7
290.18	15843	14703.4	10293	10953.5	15182.3	10292.9		6.52	27058.3	16.52	57366.7		402.28	17137.7	16756	15586.2	15586.6	16860.4	15860.8	15585.4	402.28	14293.8	14234.5	13403.6	13441.1	14052	13557.4	13386.8		732.08	29846.4	29817.3	29104.5	29104.5	29119.1	29260.1	29123.3	29657.3	29104.5
290.08	16133.2	15173.8	10278.8	10971.4	15440.4	10278.7		6.54	26975	16.54	57400		402.18	17290.4	17196	15586.6	15587.5	17031.9	15841.1	15585.6	402.18	14376.4	14304.9	13404.7	13453.4	14129.2	13543.1	13384.7		731.98	29846	29793.5	29101.2	29101.3	29116.1	29263.2	29120.4	29650.1	29101.2
289.98	16430.8	15453	10262.9	10990.1	15703.5	10262.9		6.56	28091.7	16.56	57266.7		402.08	17456.5	17075.7	15587	15588.8	17215.2	15822.5	15585.7	402.08	14463.8	14472.2	13406.2	13468.5	14207.1	13529.2	13382.4		731.88	29842.4	29734.9	29098	29098	29113	29266.6	29117.4	29639.4	29098
289.88	16733.2	16289.9	10245.6	11009.9	15968.7	10245.6		6.58	29416.7	16.58	56941.7		401.98	17632.8	17593.1	15587.5	15590.9	17406.8	15805	15585.8	401.98	14554.6	14528.5	13408.2	13486.7	14283.9	13515.8	13380		731.78	29836	29687.6	29094.6	29094.6	29109.8	29270.3	29114.4	29625.4	29094.6
289.78	17036.8	16570.9	10226.8	11031.1	16232.4	10226.7		6.6	30350	16.6	57183.3		401.88	17814.1	17644	15588.2	15593.9	17601.2	15788.6	15585.9	401.88	14646.7	14577.8	13410.6	13508.2	14356.9	13502.9	13377.3		731.68	29827.2	29812.8	29091.2	29091.2	29106.6	29274.4	29111.3	29608.7	29091.2
289.68	17337.5	17173.8	10206.4	11053.8	16490	10206.3		6.62	33083.3	16.62	57058.3		401.78	17993.6	17762.9	15589	15598.4	17791.1	15773.1	15586	401.78	14738	14657.2	13413.7	13533.3	14423.9	13490.4	13374.5		731.58	29816.6	29839	29087.8	29087.8	29103.3	29278.9	29108.2	29589.6	29087.8
289.58	17630.2	17737	10184.6	11078.6	16736.1	10184.5		6.64	35675	16.64	58008.3		401.68	18162.4	17953.2	15590	15604.9	17967.1	15758.7	15586.1	401.68	14826	14767.9	13417.7	13562.2	14482.1	13478.4	13371.4		731.48	29804.5	29793.4	29084.3	29084.3	29100	29283.8	29105	29568.5	29084.3
289.48	17909.7	17714.7	10161.5	11106	16965	10161.5		6.66	37875	16.66	57416.7		401.58	18310.7	18314.1	15591.2	15614.1	18118.7	15745.3	15586.2	401.58	14908.5	14783.5	13422.5	13594.8	14529.2	13466.8	13368.2		731.38	29791.5	29769.8	29080.8	29080.8	29096.7	29289.2	29101.8	29546.1	29080.8
289.38	18169.7	18264.5	10137.3	11136.5	17170.4	10137.2		6.68	39533.3	16.68	57183.3		401.48	18428.4	18111.6	15592.8	15626.8	18235.1	15732.8	15586.4	401.48	14983.6	14950	13428.4	13631.2	14563	13455.6	13364.9		731.28	29778.2	29723.8	29077.3	29077.4	29093.4	29295.3	29098.7	29522.8	29077.3
289.28	18404.8	18519	10112.2	11171	17345.8	10112.2		6.7	40916.7	16.7	57091.7		401.38	18507.4	18747.1	15594.7	15644	18307.1	15721.1	15586.5	401.38	15049.2	14755.1	13435.6	13671.1	14581.8	13444.8	13361.4		731.18	29765.1	29754.8	29073.8	29073.9	29090.1	29301.9	29095.6	29498.9	29073.8
289.18	18609.3	18394.7	10086.7	11210.4	17485.5	10086.6		6.72	43450	16.72	58066.7		401.28	18542.3	18779.4	15597	15666.5	18328.2	15710.3	15586.6	401.28	15104	15111.1	13444.1	13713.9	14584.4	13434.2	13357.5		731.08	29752.5	29800	29070.4	29070.5	29086.9	29309.3	29092.5	29475	29070.4
289.08	18778.1	18476.8	10060.5	11255.1	17583.4	10060.4		6.74	47741.7	16.74	58591.7		401.18	18532.4	18339.5	15599.9	15695.4	18296.8	15700.3	15586.7	401.18	15147.6	15501.3	13454.3	13759.2	14570.7	13423.9	13353.5		730.98	29740.7	29708.3	29066.9	29067.1	29083.6	29317.3	29089.4	29451.1	29066.9
288.98	18907.9	18585.4	10034.1	11306.2	17635.6	10034		6.76	49883.3	16.76	57400		401.08	18481.2	18429.4	15603.5	15731.5	18215.6	15691	15586.8	401.08	15179.7	15115.7	13466.4	13806.3	14541.1	13413.9	13349.3		730.88	29729.8	29826.8	29063.2	29063.3	29080.1	29325.7	29086	29427.3	29063.2
288.88	18996.5	18637.3	10007.5	11364.7	17639.1	10007.4		6.78	54325	16.78	59000		400.98	18396.6	18577.9	15607.9	15775.4	18091.6	15682.4	15586.9	400.98	15200.9	15288.4	13480.5	13854.1	14496.7	13404	13344.8		730.78	29720.3	30037.8	29059.4	29059.6	29076.5	29335	29082.6	29404.1	29059.4
288.78	19043.8	18612.7	9980.74	11431.5	17592.8	9980.65		6.8	57341.7	16.8	58091.7		400.88	18288.4	18670.9	15613.3	15827.3	17934.5	15674.5	15587	400.88	15212.2	15381	13497.2	13901.9	14439.5	13394.4	13340.2		730.68	29712.4	29779.4	29055.5	29055.8	29072.8	29345.1	29079.2	29381.5	29055.5
288.68	19051.7	18553.9	9953.86	11507.9	17497.5	9953.75		6.82	63300	16.82	58300		400.78	18167.4	18562.5	15619.9	15886.8	17755.1	15667.2	15587.2	400.78	15215.3	15342.7	13516.9	13948.5	14371.8	13385.3	13335.7		730.58	29706.3	29824.2	29051.7	29052.1	29069.3	29356.2	29075.8	29359.8	29051.7
288.58	19024.2	18591.8	9926.97	11595.1	17355.8	9926.81		6.84	67391.7	16.84	58083.3		400.68	18043.3	18230.6	15627.9	15952.9	17563.8	15660.5	15587.3	400.68	15211.7	15314	13539.9	13992.7	14296	13376.5	13331.2		730.48	29702.2	29631	29047.9	29048.4	29065.7	29368.4	29072.4	29338.9	29047.9
288.48	18967.1	18521.2	9900.07	11694.8	17171.9	9899.83		6.86	74308.3	16.86	58158.3		400.58	17923.4	17984.4	15637.6	16024.1	17369.6	15654.3	15587.4	400.58	15202.9	15105.2	13566.7	14033.2	14214.9	13368.1	13326.6		730.38	29700.2	29813	29044.3	29044.9	29062.3	29381.8	29069.2	29319.1	29044.3
288.38	18887.7	18570.3	9873.25	11808.7	16951.4	9872.86		6.88	83758.3	16.88	57958.3		400.48	17812.9	17641.3	15649.3	16098	17179.6	15648.6	15587.5	400.48	15190.8	15311.7	13597.6	14068.8	14130.8	13360	13322.1		730.28	29700.6	29829.3	29040.7	29041.6	29059	29396.5	29066.1	29300.3	29040.7
288.28	18794	18450.7	9846.3	11938.7	16700.3	9845.64		6.9	97575	16.9	58508.3		400.38	17714	17740.9	15663.5	16171.4	16998.6	15643.3	15587.6	400.38	15176.9	15245.4	13633.1	14098.5	14046.2	13352.2	13317.7		730.18	29703.1	29644.3	29037.2	29038.3	29055.6	29412.4	29063	29282.4	29037.2
288.18	18695.5	18852.8	9819.61	12087.5	16425.3	9818.47		6.92	104542	16.92	59300		400.28	17627	17740.4	15680.5	16241.2	16830	15638.5	15587.7	400.28	15162.6	15174.3	13673.7	14121.1	13962.9	13344.8	13313.3		730.08	29707.6	29811.2	29033.2	29034.7	29052	29429.3	29059.6	29265	29033.2
288.08	18601.7	18368.7	9793.26	12257.9	16133.1	9791.29		6.94	105850	16.94	58083.3		400.18	17550.4	17390.8	15700.8	16303.5	16675.5	15634.1	15587.8	400.18	15149	15188.2	13719.7	14135.8	13882.6	13337.6	13308.9		729.98	29714.3	30057.4	29029.1	29031	29048.1	29447.6	29055.9	29248.2	29029.1
287.98	18522.3	18400.8	9767.53	12453.4	15829.7	9764.15		6.96	110083	16.96	58966.7		400.08	17481.9	17115.3	15725.1	16355	16535.7	15630	15588	400.08	15137.4	15125	13771.7	14142.3	13806.7	13330.8	13304.7		729.88	29723.2	29997.9	29024.8	29027.2	29044	29467.1	29052.1	29232.1	29024.8
287.88	18467	18374.4	9742.72	12677.7	15520.5	9736.96		6.98	119667	16.98	58766.7		399.98	17419.1	17379.2	15753.9	16392.5	16410.5	15626.3	15588.1	399.98	15128.5	14782.5	13830.1	14140	13736	13324.3	13300.6		729.78	29734.6	30035.2	29020.4	29023.5	29039.9	29488.2	29048.2	29216.6	29020.4
287.78	18446.2	18387.7	9719.7	12935.9	15210.6	9709.99		7	131733	17	58758.3		399.88	17359.6	17563.1	15788.1	16413.8	16299.2	15623	15588.2	399.88	15123	15092.3	13894.9	14128.7	13670.8	13318	13296.5		729.68	29748.6	29758.5	29016	29019.9	29035.8	29510.9	29044.4	29201.8	29016
287.68	18469.6	18358.4	9698.84	13232.8	14903.3	9682.68		7.02	144333	17.02	59241.7		399.78	17301.9	17293.8	15828.4	16417.5	16201	15619.9	15588.3	399.78	15121.6	15223.6	13966.3	14108.9	13611.7	13312	13292.4		729.58	29765.4	29745	29011.7	29016.6	29031.7	29535.5	29040.6	29187.8	29011.7
287.58	18548.1	18806.7	9681.65	13574.8	14601.9	9655.08		7.04	163767	17.04	60658.3		399.68	17245.7	17276.1	15875.6	16403.4	16114.9	15617.1	15588.4	399.68	15124.7	15074.5	14044.3	14080.9	13558.5	13306.1	13288.4		729.48	29784.8	29997.2	29007.4	29013.5	29027.6	29562	29036.8	29174.4	29007.4
287.48	18693.6	18755.8	9670.2	13969.1	14308.5	9627.09		7.06	185267	17.06	59333.3		399.58	17191.5	17151	15930.6	16372.4	16039.6	15614.5	15588.5	399.58	15132.1	14904.5	14128.1	14045.3	13510.9	13300.2	13284.1		729.38	29807	29963.7	29003	29010.7	29023.6	29590.2	29033	29161.6	29003
287.38	18918.9	18903.7	9667.46	14423.7	14024.6	9598.41		7.08	201758	17.08	59491.7		399.48	17140.9	17102.1	15994.3	16326.4	15974.1	15612.1	15588.6	399.48	15143.7	15342.1	14216.9	14003.1	13468.8	13294.4	13279.8		729.28	29831.8	30018.2	28998.5	29008.1	29019.3	29620.1	29029.1	29149.1	28998.5
287.28	19238.7	19415.8	9677.78	14947.2	13751	9568.66		7.1	219217	17.1	60150		399.38	17096.4	17051.3	16067.3	16268.2	15917.2	15610	15588.8	399.38	15159	15207.3	14309.4	13955.6	13431.9	13288.7	13275.5		729.18	29859.1	29952.7	28993.8	29005.7	29014.9	29651.7	29025	29137	28993.8
287.18	19669.8	20025.4	9707.89	15549	13488.3	9537.71		7.12	251433	17.12	58808.3		399.28	17060.6	16934.7	16149.9	16201.2	15868.1	15608.1	15588.9	399.28	15176.5	15050.7	14403.5	13903.8	13399.7	13283.1	13271.2		729.08	29889.4	29934.1	28989.4	29004.1	29010.8	29685.2	29021.2	29125.7	28989.4
287.08	20230.7	20694.4	9766.92	16237.6	13236.2	9505.01		7.14	291225	17.14	61258.3		399.18	17036.1	17207.3	16241.9	16129	15825.7	15606.4	15589	399.18	15194.2	15168.6	14496.4	13849.1	13371.6	13277.6	13266.9		728.98	29922.3	29604.2	28984.9	29003	29006.6	29720.3	29017.4	29114.7	28984.9
286.98	20941.9	21580.9	9867.99	17019.8	12994.4	9470.18		7.16	342842	17.16	59650		399.08	17024.3	17235.9	16342.3	16055.2	15789.3	15604.8	15589.1	399.08	15209.5	15011	14584.6	13792.8	13347.4	13272.3	13262.5		728.88	29957.4	29995	28980.4	29002.5	29002.4	29756.5	29013.5	29104.1	28980.4
286.88	21824.2	22347.8	10029.5	17898.3	12762.6	9433.11		7.18	402875	17.18	59033.3		398.98	17025.3	16754.9	16448.7	15982.8	15758.1	15603.3	15589.2	398.98	15218.9	15189	14664	13735.9	13326.4	13266.8	13258.1		728.78	29994.7	30074.8	28975.9	29002.8	28998.2	29793.6	29009.7	29093.9	28975.9
286.78	22896.3	23039.7	10275.7	18867.3	12540	9393.31		7.2	487783	17.2	59433.3		398.88	17037.1	17083.9	16557	15914.6	15731.4	15602.1	15589.3	398.88	15218.9	15534.4	14730.4	13679.5	13308.1	13261.4	13253.5		728.68	30033.6	29947.7	28971.3	29003.9	28993.9	29831.1	29005.8	29083.9	28971.3
286.68	24171.7	24475.9	10639.3	19907.7	12325.8	9350.51		7.22	610033	17.22	60841.7		398.78	17055.3	17160.3	16661.5	15852.5	15708.6	15600.9	15589.4	398.78	15205.9	15251.1	14779.7	13624.8	13292.4	13256.1	13249		728.58	30073.3	30013.7	28966.2	29005.6	28989.1	29868	29001.4	29073.8	28966.2
286.58	25654.1	25586.3	11162.6	20981.3	12119.3	9304.52		7.24	731867	17.24	59391.7		398.68	17073	17051	16754.7	15797.8	15689.3	15599.9	15589.6	398.68	15176.8	14968	14808.3	13572.3	13278.4	13250.6	13244.3		728.48	30113.5	30184.4	28960.9	29008.3	28984.2	29903.9	28996.9	29063.8	28960.9
286.48	27334.1	26785.9	11899	22025	11919.3	9254.64		7.26	752817	17.26	60091.7		398.58	17082.1	17161.7	16828.4	15750.9	15672.9	15598.9	15589.7	398.58	15129.8	15578.1	14814.1	13522.8	13266.3	13245.3	13239.5		728.38	30153.9	30113.9	28955.8	29012.5	28979.4	29938.3	28992.5	29054.3	28955.8
286.38	29190.8	28724.1	12915.1	22951.3	11724.3	9199.98		7.28	635592	17.28	59533.3		398.48	17074.4	16879.8	16874.7	15712	15659	15598.1	15589.8	398.48	15064.6	15090.7	14796.6	13477.1	13255.9	13240.2	13235		728.28	30193.6	29891.6	28950.7	29018.3	28974.7	29970.2	28988.2	29045	28950.7
286.28	31203.2	30901.5	14292.6	23658	11533.5	9140.45		7.3	458083	17.3	60516.7		398.38	17043.8	17209.6	16888.3	15680.5	15647.3	15597.3	15589.9	398.38	14982.1	15026.7	14756.8	13435.5	13247	13235.5	13230.9		728.18	30231.7	29874.4	28945.5	29025.7	28969.9	29998.5	28983.9	29035.9	28945.5
286.18	33369.2	32470.1	16127	24047.1	11345.5	9075.16		7.32	313367	17.32	60966.7		398.28	16987.4	16839.8	16867.4	15655.8	15637.5	15596.7	15590	398.28	14884.4	14512.7	14696.8	13397.9	13239.1	13230.9	13226.7		728.08	30267.5	30076.3	28940.4	29035	28965.1	30022.3	28979.6	29027	28940.4
286.08	35731.6	35063.8	18527	24051.6	11158.2	9002.62		7.34	218508	17.34	60250		398.18	16906.6	16808.3	16814.8	15636.8	15629.3	15596.1	15590.1	398.18	14775.4	14885.4	14620.6	13364.7	13232.5	13226.8	13223.1		727.98	30300.1	30163.6	28935.2	29046.3	28960.2	30040.6	28975.3	29018.3	28935.2
285.98	38397.5	38783.9	21611.9	23659.3	10970.4	8922.07		7.36	162950	17.36	59833.3		398.08	16806.4	16894.5	16736.4	15622.7	15622.4	15595.6	15590.2	398.08	14658.5	14568.6	14532	13335.5	13226.7	13222.8	13219.5		727.88	30328.7	30160.2	28929.6	29059.6	28955.1	30052.3	28970.6	29009.5	28929.6
285.88	41533.5	41942.2	25502.9	22914.8	10780.1	8832.09		7.38	130975	17.38	61858.3		397.98	16693.4	16876.4	16640.2	15612.4	15616.8	15595.1	15590.4	397.98	14537.8	14813.2	14435.4	13310.1	13221.5	13219.1	13216.2		727.78	30352.7	30279	28923.6	29075.1	28949.5	30056.8	28965.6	29000.4	28923.6
285.78	45337.9	46537.3	30310.5	21904	10584.7	8730.67		7.4	101708	17.4	60550		397.88	16575	16580.2	16534.5	15605.2	15612	15594.7	15590.5	397.88	14416.7	14558.7	14334.7	13288.2	13216.9	13215.5	13212.9		727.68	30372.2	30308.6	28917.4	29092.9	28943.6	30053.7	28960.3	28991.2	28917.4
285.68	49994.6	51418.3	36116.2	20728.2	10382	8615.92		7.42	79016.7	17.42	62216.7		397.78	16457.3	16306.6	16426.4	15600.1	15608.1	15594.4	15590.6	397.78	14298.4	14356.9	14233.3	13269.6	13212.9	13212.2	13209.9		727.58	30387.2	30375.6	28911	29113.6	28937.6	30043	28954.9	28982	28911
285.58	55622.9	57201.1	42945.2	19480.5	10170.2	8486.52		7.44	64058.3	17.44	60591.7		397.68	16345	16389.6	16321.3	15596.8	15605	15594.1	15590.7	397.68	14185.4	14221.1	14134.2	13254.1	13209.5	13209.3	13207.2		727.48	30398	30331	28904.3	29137.1	28931.4	30024.8	28949.3	28972.7	28904.3
285.48	62226	63090.3	50728.9	18231	9946.56	8340.18		7.46	57600	17.46	61275		397.58	16241.1	16506.7	16222.8	15594.6	15602.3	15593.8	15590.8	397.58	14079.2	13813.3	14039.3	13241.4	13206.6	13206.9	13205		727.38	30405.3	30426	28897.5	29163.7	28925	29999.7	28943.5	28963.3	28897.5
285.38	69650.2	70063.5	59266.6	17025.4	9709.59	8175.72		7.48	53150	17.48	61433.3		397.48	16147.3	15963.7	16133	15593.2	15600.2	15593.6	15590.9	397.48	13980.9	13939.4	13950.1	13231.2	13204.4	13204.9	13203.2		727.28	30410.2	30457.3	28890.7	29193.8	28918.7	29968.5	28937.9	28954.2	28890.7
285.28	77549.4	76581.1	68187.3	15888.2	9457.53	7991.76		7.5	47741.7	17.5	61425		397.38	16063.9	16204.6	16052.7	15592.4	15598.5	15593.4	15591	397.38	13891	13538.8	13867.4	13223.1	13202.7	13203.3	13201.8		727.18	30413.4	30157.5	28883.9	29227.4	28912.3	29932	28932.2	28945.1	28883.9
285.18	85374.9	83718.6	76932.3	14828.1	9189.09	7787.3		7.52	43850	17.52	61600		397.28	15990.9	16032.7	15982	15592	15597.1	15593.3	15591.1	397.28	13809.4	13463.7	13791.5	13216.8	13201.4	13202.1	13200.8		727.08	30415.8	30474.8	28876.8	29264.4	28905.7	29890.8	28926.3	28935.9	28876.8
285.08	92405.8	91102.8	84781.4	13846	8904.95	7563.33		7.54	42891.7	17.54	61350		397.18	15927.7	15755.3	15920.6	15591.7	15596	15593.1	15591.3	397.18	13735.8	13517.5	13722.3	13211.7	13200.3	13201	13199.8		726.98	30418.6	30543.2	28869.6	29304.9	28898.9	29846.2	28920.3	28926.7	28869.6
284.98	97836.1	95239.9	90934.8	12937.8	8606.51	7321.53		7.56	40200	17.56	62183.3		397.08	15873.3	15696.8	15867.5	15591.6	15595.2	15593	15591.4	397.08	13669.8	13600.4	13659.7	13207.8	13199.3	13200	13199		726.88	30422.7	30559.3	28862.3	29349.1	28892.1	29799.1	28914.3	28917.5	28862.3
284.88	100921	99283	94655.9	12097.4	8295.96	7064.33		7.58	38633.3	17.58	61600		396.98	15826.8	15720.9	15822.2	15591.6	15594.5	15592.9	15591.5	396.98	13610.7	13708.1	13603.2	13204.5	13198.3	13199	13198.1		726.78	30428.7	30497.9	28854.6	29396.4	28884.9	29750	28908	28907.9	28854.6
284.78	101148	101592	95442.7	11320.3	7978.12	6796.78		7.6	37016.7	17.6	61383.3		396.88	15787.3	15910.1	15783.5	15591.7	15594	15592.9	15591.6	396.88	13558	13677.8	13552.5	13201.8	13197.3	13198	13197.2		726.68	30437.6	30633.2	28847	29447.2	28877.8	29700.3	28901.7	28898.5	28847
284.68	98374.3	100103	93162.1	10604.5	7660.1	6526.21		7.62	36191.7	17.62	61658.3		396.78	15753.9	15650.8	15750.8	15591.8	15593.6	15592.9	15591.7	396.78	13511.4	13419.6	13507.3	13199.6	13196.5	13197.1	13196.4		726.58	30449.9	30391.1	28839.2	29501.3	28870.6	29650.5	28895.4	28889.1	28839.2
284.58	92865.2	95032.2	88087.1	9949.15	7349.23	6260.14		7.64	34616.7	17.64	61225		396.68	15725.8	15547.3	15723.3	15591.9	15593.3	15592.8	15591.8	396.68	13470	13358.1	13467	13197.8	13195.6	13196.1	13195.5		726.48	30465.9	30592.2	28831.5	29558.5	28863.3	29601.2	28889.1	28879.8	28831.5
284.48	85218.1	86403.4	80823.5	9354.37	7053.31	6006.54		7.66	33308.3	17.66	62666.7		396.58	15702.2	15519.8	15700.2	15592	15593.1	15592.8	15591.9	396.58	13433.4	13683.4	13431.2	13196.3	13194.7	13195.2	13194.7		726.38	30485.6	30542.7	28823.5	29618.2	28855.9	29552.7	28882.7	28870.3	28823.5
284.38	76210.1	76956.5	72155.3	8820.75	6779.4	5772.67		7.68	31975	17.68	60666.7		396.48	15682.5	15761.3	15680.8	15592.1	15593	15592.8	15592.1	396.48	13401.1	13605.5	13399.5	13195	13193.9	13194.3	13193.9		726.28	30509.2	30702.4	28815.6	29680.3	28848.6	29505.5	28876.5	28860.9	28815.6
284.28	66629.4	67046.9	62876.6	8347.42	6532.27	5563.42		7.7	31600	17.7	61183.3		396.38	15666.1	15708.6	15664.7	15592.2	15592.9	15592.9	15592.2	396.38	13372.6	13668.4	13371.4	13193.7	13193	13193.4	13193		726.18	30536.3	30526.8	28807.6	29744.2	28841.1	29459.7	28870.1	28851.5	28807.6
[truncated: 3,615 more rows]

## Sheet: Figure S24-29
Figure S24a					Figure S24b					Figure S25							Figure S26									Figure S27							Figure S28
[truncated: 1,363 more rows]
[truncated: 10 more columns]

## Sheet: Figure S35-42
Figure S35a					Figure S35b					Figure S35e										Figure S36					Figure S37					Figure S38					Figure S39						Figure S41					Figure S42 a
[truncated: 10,001 more rows]

[truncated: 5 more sheets: Figure S45, Figure S48, Figure S49, Figure S54-55, Table S1]
